# Supplementary material for: Integrative Multi‐Omics Mendelian Randomization Highlights Causal Autophagy‐Related Genes for Amyotrophic Lateral Sclerosis
Source: Brain Behav. 2026 Mar 31;16(4):e71366. doi: 10.1002/brb3.71366 (PMC13112017; doi:10.1002/brb3.71366)
Supplement: Supplementary file 2 — Supplementary Materials: brb371366‐sup‐0002‐SuppMat.xlsx [file BRB3-16-e71366-s002.xlsx]

## Sheet: Full SMR results
Category	Tissue	QTL	probeID	ProbeChr	Gene	Probe_bp	topSNP	topSNP_chr	topSNP_bp	A1	A2	Freq	b_GWAS	se_GWAS	p_GWAS	b_eQTL	se_eQTL	p_eQTL	b_SMR	se_SMR	p_SMR	p_HEIDI	nsnp_HEIDI
brainsQTL	brain	sQTL	chr9:27567162:27573785:clu_73749_	9	C9orf72	27570474	rs2120721	9	27566141	G	C	0.491054	0.0926	0.011	5.053e-17	0.16345	0.0259595	3.0478e-10	0.566535	0.112362	4.6061e-07	0.0121238	20
brainsQTL	brain	sQTL	ENSG00000118369.13	11	USP35	77913068	rs2511177	11	77922960	T	C	0.194831	0.0607	0.0147	3.828e-05	0.122765	0.00985122	1.20409e-35	0.494439	0.126143	8.86669e-05	0.293512	20
brainsQTL	brain	sQTL	ENSG00000187239.17	9	FNBP1	132727469	rs7029572	9	132675515	T	C	0.156064	0.073	0.0157	3.286e-06	0.0744079	0.00999397	9.67355e-14	0.981078	0.248766	8.02059e-05	0.0650616	20
brainsQTL	brain	sQTL	chr9:132671278:132686123:clu_78452_	9	FNBP1	132678700	rs10125881	9	132690663	C	T	0.156064	0.0726	0.0156	3.192e-06	0.432654	0.0473892	6.86293e-20	0.167802	0.0404708	3.37975e-05	0.872154	20
bloodmQTL	blood	mQTL	cg05990720	9	C9orf72	27573650	rs9969832	9	27493063	T	C	0.230616	0.1719	0.0129	1.708e-40	-0.289872	0.0363267	1.46847e-15	-0.593021	0.086623	7.59452e-12	0.146348	20
bloodmQTL	blood	mQTL	cg02023728	11	USP35	77925099	rs2512522	11	77925855	C	G	0.191849	0.0611	0.0147	3.386e-05	1.42439	0.0328021	0	0.0428957	0.0103674	3.51032e-05	0.182424	20
bloodmQTL	blood	mQTL	cg25473794	11	USP35	77921181	rs2512525	11	77923019	C	T	0.195825	0.0625	0.0148	2.376e-05	-0.509779	0.0431931	3.79717e-32	-0.122602	0.0308347	7.00514e-05	0.363655	20
bloodmQTL	blood	mQTL	cg00764796	16	PGAP6	433504	rs12932502	16	416650	A	G	0.253479	-0.0556	0.0129	1.667e-05	0.345321	0.0344939	1.36274e-23	-0.16101	0.0406716	7.53362e-05	0.12649	20
bloodmQTL	blood	mQTL	cg03411082	16	PGAP6	433715	rs3848369	16	415078	T	C	0.353877	-0.049	0.0123	6.295e-05	0.588159	0.0324051	1.27903e-73	-0.0833108	0.0214105	9.97843e-05	0.0220804	20
bloodmQTL	blood	mQTL	cg07492924	16	PGAP6	433825	rs12932502	16	416650	A	G	0.253479	-0.0556	0.0129	1.667e-05	0.820913	0.0322953	1.5552e-142	-0.0677294	0.0159385	2.14322e-05	0.273905	20
bloodpQTL	blood	pQTL	EGF	4	EGF	110834040	rs11568972	4	110889007	C	A	0.332008	-0.0389	0.0117	0.000898	0.265	0.0255331	3.1e-25	-0.146792	0.0463611	0.00154	NA	NA
bloodsQTL	blood	sQTL	chr16:399739:400109:clu_13090:ENSG00000103202.12	16	NME4	446725	rs62030821	16	443996	A	G	0.255467	-0.0586	0.0143	4.143e-05	-0.656097	0.0577709	6.85501e-30	0.0893161	0.023171	0.000115898	0.431672	20
brainmQTL	brain	mQTL	cg02023728	11	USP35	77925099	rs2512522	11	77925855	C	G	0.191849	0.0611	0.0147	3.386e-05	1.42685	0.0363818	0	0.0428217	0.0103601	3.57569e-05	0.1237	19
brainmQTL	brain	mQTL	cg01572696	4	IDUA	995849	rs6599388	4	939087	C	T	0.699801	-0.057	0.0127	7.627e-06	1.33247	0.0359488	1.00004e-300	-0.0427777	0.0096008	8.3642e-06	0.0196796	20
brainmQTL	brain	mQTL	cg08160350	4	IDUA	996052	rs6599388	4	939087	C	T	0.699801	-0.057	0.0127	7.627e-06	1.33247	0.0359488	1.00004e-300	-0.0427777	0.0096008	8.3642e-06	0.0213412	20
bloodsQTL	blood	sQTL	chr16:399739:400219:clu_13090:ENSG00000103202.12	16	NME4	446725	rs62030821	16	443996	A	G	0.255467	-0.0586	0.0143	4.143e-05	0.570164	0.0615848	2.07913e-20	-0.102777	0.0274275	0.000178793	0.318281	20
brainpQTL	brain	pQTL	ATG7	3	ATG7	11313995	rs2606750	3	11372151	C	T	0.592445	-0.0115	0.0115	0.316	0.0425848	0.00736151	7.26e-09	-0.270049	0.274054	0.324	0.826	20
brainpQTL	brain	pQTL	RAB23	6	RAB23	57053607	rs7756421	6	57034009	G	A	0.146123	-0.0237	0.0153	0.121	0.0399941	0.00689878	6.74e-09	-0.592587	0.395977	0.135	0.918	9
brainpQTL	brain	pQTL	CTSB	8	CTSB	11700033	rs1692821	8	11699988	T	C	0.291252	-0.0191	0.0128	0.138	0.0629865	0.00999399	2.93e-10	-0.30324	0.208836	0.146	0.779	12
brainpQTL	brain	pQTL	STX17	9	STX17	102668915	rs10819718	9	102778480	C	T	0.0974155	-0.0252	0.0188	0.179	-0.109759	0.0128998	1.76e-17	0.229593	0.173396	0.185	0.402	4
brainpQTL	brain	pQTL	CAB39L	13	CAB39L	49882786	rs8002829	13	49951142	C	T	0.513917	0.0202	0.0111	0.0699	0.102523	0.0135244	3.44e-14	0.197029	0.111344	0.0768	0.457	13
brainpQTL	brain	pQTL	GALC	14	GALC	88304164	rs413420	14	88433660	C	T	0.483101	-0.0129	0.0111	0.243	-0.199935	0.0212755	5.59e-21	0.0645209	0.0559409	0.249	0.66	20
brainpQTL	brain	pQTL	DOC2A	16	DOC2A	30016830	rs12325539	16	30033633	C	T	0.38171	-0.0131	0.0114	0.252	0.0371306	0.00640756	6.84e-09	-0.352809	0.313003	0.26	0.236	8
brainpQTL	brain	pQTL	IFI30	19	IFI30	18283972	rs4808762	19	18326222	C	T	0.286282	0.0013	0.0122	0.916	-0.166663	0.0286028	5.65e-09	-0.00780017	0.0732138	0.915	0.969	12
brainpQTL	brain	pQTL	ADA	20	ADA	43248163	rs2007720	20	43276688	G	A	0.244533	-0.0024	0.0135	0.861	0.115683	0.0205743	1.88e-08	-0.0207464	0.116757	0.859	0.259	4
brainpQTL	brain	pQTL	BCL2L13	22	BCL2L13	18111621	rs11538	22	18220831	G	A	0.149105	0.0029	0.0149	0.844	-0.0813381	0.0148158	4.02e-08	-0.0356537	0.183301	0.846	0.571	9
brainpQTL	brain	pQTL	NIPSNAP1	22	NIPSNAP1	29950797	rs5763315	22	29939683	C	T	0.883698	-0.0085	0.0161	0.597	0.0610053	0.00973629	3.71e-10	-0.139332	0.264847	0.599	0.902	15
brainsQTL	brain	sQTL	ENSG00000109270.13	4	LAMTOR3	100807539	rs11937985	4	100808909	T	C	0.256461	-0.0133	0.0129	0.3002	0.266199	0.00919817	3.70044e-184	-0.0499626	0.0484907	0.302844	0.593165	20
brainsQTL	brain	sQTL	ENSG00000188186.10	7	LAMTOR4	99750048	rs12878	7	99747130	G	A	0.368787	-0.0199	0.0113	0.07768	0.229703	0.00856549	2.0341e-158	-0.0866337	0.0493	0.0788706	0.477981	20
brainsQTL	brain	sQTL	chr7:99746598:99751023:clu_305762_	7	LAMTOR4	99748810	rs12878	7	99747130	G	A	0.368787	-0.0199	0.0113	0.07768	-0.647439	0.0328004	1.00231e-86	0.0307365	0.0175227	0.0794143	0.259723	20
brainsQTL	brain	sQTL	chr7:99746676:99747122:clu_305762_	7	LAMTOR4	99746899	rs12878	7	99747130	G	A	0.368787	-0.0199	0.0113	0.07768	0.887145	0.0320477	1.14891e-168	-0.0224315	0.0127632	0.0788311	0.207703	20
brainsQTL	brain	sQTL	chr7:99746828:99747122:clu_305762_	7	LAMTOR4	99746975	rs7341389	7	99735181	A	G	0.367793	-0.0197	0.0114	0.08217	0.213619	0.0292364	2.73989e-13	-0.0922204	0.0548384	0.0926315	0.28713	20
brainsQTL	brain	sQTL	chr7:99747188:99751023:clu_305762_	7	LAMTOR4	99749106	rs12878	7	99747130	G	A	0.368787	-0.0199	0.0113	0.07768	0.286268	0.0303926	4.55425e-21	-0.0695153	0.0401575	0.0834402	0.443762	20
brainsQTL	brain	sQTL	chr7:99747202:99750276:clu_305762_	7	LAMTOR4	99748739	rs3736591	7	99751017	A	G	0.393638	-0.0223	0.0113	0.0484	-0.390179	0.0314766	2.75304e-35	0.0571533	0.0293258	0.0513064	0.227613	20
brainsQTL	brain	sQTL	chr7:99747202:99750339:clu_305762_	7	LAMTOR4	99748770	rs3736591	7	99751017	A	G	0.393638	-0.0223	0.0113	0.0484	-0.435856	0.0350184	1.46153e-35	0.0511637	0.0262498	0.0512831	0.355874	20
brainsQTL	brain	sQTL	chr7:99747202:99751023:clu_305762_	7	LAMTOR4	99749112	rs12878	7	99747130	G	A	0.368787	-0.0199	0.0113	0.07768	-0.481195	0.0342277	6.81792e-45	0.0413553	0.0236667	0.080567	0.276956	20
brainsQTL	brain	sQTL	ENSG00000134248.14	1	LAMTOR5	110947217	rs6698159	1	110950277	A	G	0.10835	0.0176	0.0166	0.29	0.0841005	0.0138275	1.18611e-09	0.209273	0.200359	0.296259	0.136191	12
brainsQTL	brain	sQTL	chr1:110944205:110946541:clu_214037_	1	LAMTOR5	110945373	rs12123410	1	110922720	T	A	0.10338	0.0231	0.0168	0.1698	-0.256178	0.0410419	4.32349e-10	-0.0901716	0.0671516	0.179335	0.26984	13
brainsQTL	brain	sQTL	chr1:110944205:110948940:clu_214037_	1	LAMTOR5	110946572	rs3754430	1	110934877	A	G	0.10835	0.0177	0.0166	0.2857	-0.253709	0.0435748	5.80155e-09	-0.0697649	0.0665173	0.29426	0.350456	12
brainsQTL	brain	sQTL	chr1:110946658:110948940:clu_214037_	1	LAMTOR5	110947799	rs12123410	1	110922720	T	A	0.10338	0.0231	0.0168	0.1698	0.243781	0.0418594	5.75199e-09	0.0947571	0.0708089	0.180829	0.222321	12
brainsQTL	brain	sQTL	chr1:110949750:110950208:clu_214038_	1	LAMTOR5	110949979	rs6698159	1	110950277	A	G	0.10835	0.0176	0.0166	0.29	-0.258902	0.0403114	1.34013e-10	-0.0679795	0.0649848	0.295523	0.31858	20
brainsQTL	brain	sQTL	ENSG00000154803.13	17	FLCN	17128014	rs1708618	17	17131869	T	C	0.432406	0.0044	0.0112	0.6932	0.208377	0.00827234	5.21215e-140	0.0211156	0.0537554	0.69446	0.806745	20
brainsQTL	brain	sQTL	chr17:17118630:17120383:clu_147232_	17	RP11-45M22.4	17119506	rs1736205	17	17147065	C	T	0.247515	-0.0056	0.0123	0.6492	0.207024	0.0331441	4.20638e-10	-0.02705	0.0595711	0.649771	0.495322	20
brainsQTL	brain	sQTL	chr17:17122523:17124851:clu_147233_	17	FLCN	17123687	rs1708618	17	17131869	T	C	0.432406	0.0044	0.0112	0.6932	0.353687	0.0332378	1.91818e-26	0.0124404	0.031688	0.694623	0.570812	20
brainsQTL	brain	sQTL	chr17:17124773:17124851:clu_147233_	17	FLCN	17124812	rs1708626	17	17144908	G	A	0.419483	0.0064	0.0111	0.5653	-0.282554	0.030585	2.50394e-20	-0.0226505	0.039361	0.564982	0.728846	20
brainsQTL	brain	sQTL	chr17:17125975:17129490:clu_147234_	17	FLCN	17127732	rs2009478	17	17104009	G	A	0.395626	-0.0042	0.0113	0.71	0.214425	0.0290448	1.55251e-13	-0.0195872	0.0527657	0.71048	0.304984	20
brainsQTL	brain	sQTL	ENSG00000164654.16	7	MIOS	7627534	rs9690845	7	7626333	C	T	0.146123	-0.0039	0.0155	0.8017	0.22658	0.0106405	1.28731e-100	-0.0172125	0.0684134	0.801354	0.819885	20
brainsQTL	brain	sQTL	chr7:7606703:7607238:clu_301189_	7	MIOS	7606970	rs11980579	7	7608266	C	A	0.114314	-0.0154	0.0174	0.3778	0.426484	0.0471288	1.43827e-19	-0.0361092	0.0409933	0.378397	0.937732	20
brainsQTL	brain	sQTL	chr7:7606703:7607657:clu_301189_	7	MIOS	7607180	rs56412915	7	7602722	A	G	0.252485	-0.0102	0.0125	0.4147	-0.456341	0.0296524	1.91925e-53	0.0223517	0.0274303	0.415155	0.998042	20
brainsQTL	brain	sQTL	chr7:7606703:7612067:clu_301189_	7	MIOS	7609385	rs148869863	7	7620545	T	C	0.146123	-0.0053	0.0156	0.735	0.62242	0.0386579	2.52154e-58	-0.00851515	0.025069	0.734107	0.678956	20
brainsQTL	brain	sQTL	chr7:7607115:7607238:clu_301189_	7	MIOS	7607176	rs145845982	7	7643683	T	C	0.11332	-0.0126	0.0175	0.4717	0.348233	0.0421521	1.44045e-16	-0.0361827	0.0504442	0.473201	0.981054	20
brainsQTL	brain	sQTL	chr7:7607115:7607657:clu_301189_	7	MIOS	7607386	rs79680893	7	7607261	G	A	0.11332	-0.0148	0.0175	0.3962	-0.784358	0.0490991	1.908e-57	0.0188689	0.0223425	0.398372	0.968378	20
brainsQTL	brain	sQTL	chr7:7607115:7612067:clu_301189_	7	MIOS	7609591	rs9690845	7	7626333	C	T	0.146123	-0.0039	0.0155	0.8017	0.981426	0.035801	1.89939e-165	-0.00397381	0.015794	0.801349	0.7259	20
brainsQTL	brain	sQTL	chr7:7607319:7607657:clu_301189_	7	MIOS	7607488	rs6956562	7	7633253	A	G	0.147117	-0.0056	0.0155	0.7174	-0.327601	0.0397982	1.84793e-16	0.017094	0.0473592	0.718142	0.844845	20
brainsQTL	brain	sQTL	chr7:7607319:7612067:clu_301189_	7	MIOS	7609693	rs6973736	7	7620311	G	A	0.262425	-0.0098	0.0125	0.4324	0.83378	0.0294042	7.10305e-177	-0.0117537	0.0149977	0.433216	0.994477	20
brainsQTL	brain	sQTL	chr7:7607754:7612067:clu_301189_	7	MIOS	7609910	rs6973736	7	7620311	G	A	0.262425	-0.0098	0.0125	0.4324	-0.710365	0.0328899	1.86439e-103	0.0137957	0.0176082	0.433343	0.997232	20
brainsQTL	brain	sQTL	chr7:7636092:7645573:clu_301189_	7	MIOS	7640832	rs11975180	7	7595354	A	C	0.252485	-0.0106	0.0125	0.3973	0.28647	0.0311539	3.73866e-20	-0.0370021	0.0438198	0.398437	0.99885	20
brainsQTL	brain	sQTL	chr7:7636092:7645576:clu_301189_	7	MIOS	7640834	rs7787734	7	7652372	G	T	0.147117	-0.0048	0.0155	0.7549	0.258619	0.0367138	1.86539e-12	-0.0185601	0.0599917	0.757034	0.964265	20
brainsQTL	brain	sQTL	ENSG00000085415.16	18	SEH1L	12967333	rs473580	18	13059494	T	A	0.379722	0.0022	0.0114	0.8444	0.052243	0.00884269	3.46185e-09	0.0421109	0.218327	0.847053	0.768873	20
brainsQTL	brain	sQTL	chr18:12955608:12963159:clu_23566_	18	SEH1L	12959384	rs11080665	18	13643179	C	A	0.412525	-0.0024	0.0118	0.8398	0.160637	0.0280939	1.07872e-08	-0.0149405	0.0735041	0.838931	0.250942	9
brainsQTL	brain	sQTL	ENSG00000103091.15	16	WDR59	74969665	rs9940014	16	74921661	T	A	0.236581	0.0029	0.0134	0.8279	0.0774261	0.00967528	1.21951e-15	0.0374551	0.173132	0.828724	0.982733	20
brainsQTL	brain	sQTL	ENSG00000157020.18	3	SEC13	10348805	rs154236	3	10356314	C	T	0.362823	-0.0072	0.0113	0.5272	0.0592765	0.00859918	5.45242e-12	-0.121465	0.191445	0.525778	0.648946	20
brainsQTL	brain	sQTL	chr3:10342831:10345710:clu_25862_	3	SEC13	10344270	rs149162	3	10342262	C	T	0.358847	-0.0037	0.0114	0.7458	-0.276454	0.0307265	2.31452e-19	0.0133838	0.0412634	0.745673	0.50859	20
brainsQTL	brain	sQTL	chr3:10343058:10345710:clu_25862_	3	SEC13	10344384	rs149162	3	10342262	C	T	0.358847	-0.0037	0.0114	0.7458	0.244857	0.0302975	6.38409e-16	-0.0151109	0.0465954	0.745711	0.536473	20
brainsQTL	brain	sQTL	chr3:10359778:10362193:clu_25864_	3	SEC13	10360986	rs27647	3	10332468	C	T	0.378728	-0.0071	0.0116	0.537	0.147326	0.0266866	3.3784e-08	-0.0481925	0.0792195	0.542961	0.913752	20
brainsQTL	brain	sQTL	ENSG00000106615.10	7	RHEB	151190152	rs11772458	7	151195328	G	C	0.471173	0.0154	0.0111	0.1655	0.0970633	0.00844497	1.42029e-30	0.158659	0.115188	0.168392	0.106506	20
brainsQTL	brain	sQTL	chr7:151188100:151195175:clu_272583_	7	RHEB	151191638	rs2284264	7	151194106	T	C	0.463221	0.0159	0.0111	0.1515	-0.278655	0.0276885	7.97684e-24	-0.0570598	0.0402357	0.15615	0.14148	20
brainsQTL	brain	sQTL	chr7:151188100:151215913:clu_272583_	7	RHEB	151202006	rs1860997	7	151219531	C	G	0.456262	0.0157	0.0114	0.1676	0.189579	0.0304898	5.04261e-10	0.0828153	0.0615908	0.178753	0.108154	8
brainsQTL	brain	sQTL	ENSG00000141452.10	18	RMC1	21097610	rs1788781	18	21165080	A	C	0.460239	0.0079	0.0111	0.4784	0.0532006	0.00858841	5.84822e-10	0.148494	0.210017	0.479529	0.607551	20
brainsQTL	brain	sQTL	ENSG00000141458.13	18	NPC1	21126309	rs11665096	18	21118025	C	G	0.457256	0.0035	0.011	0.7529	0.220265	0.00852026	2.31934e-147	0.01589	0.0499437	0.750365	0.442173	20
brainsQTL	brain	sQTL	chr18:21086606:21113319:clu_159561_	18	NPC1	21099962	rs7227589	18	21075192	T	G	0.207753	-0.0007	0.0137	0.9597	0.561222	0.0373945	6.49458e-51	-0.00124728	0.0244112	0.95925	0.773504	20
brainsQTL	brain	sQTL	chr18:21098943:21099038:clu_23946_	18	C18orf8	21098990	rs303753	18	21074922	A	G	0.343936	-0.0054	0.0117	0.644	0.241177	0.0316307	2.4448e-14	-0.0223902	0.0486009	0.645017	0.273738	20
brainsQTL	brain	sQTL	chr18:21102870:21113319:clu_159561_	18	NPC1	21108094	rs1367083	18	21100240	T	C	0.474155	0.0036	0.011	0.7428	0.473902	0.032508	3.87575e-48	0.00759651	0.0232174	0.743524	0.202542	20
brainsQTL	brain	sQTL	chr18:21106729:21109143:clu_23929_	18	C18orf8	21107936	rs1788825	18	21109250	T	C	0.346918	-0.0041	0.0116	0.7242	0.358462	0.0295987	9.26652e-34	-0.0114377	0.0323742	0.723865	0.636003	20
brainsQTL	brain	sQTL	chr18:21112248:21113319:clu_159561_	18	NPC1	21112784	rs4800489	18	21125942	A	G	0.347913	-0.005	0.0115	0.6622	0.608803	0.0319572	6.49857e-81	-0.00821283	0.0188944	0.663802	0.43353	20
brainsQTL	brain	sQTL	chr18:21119434:21119651:clu_159574_	18	NPC1	21119542	rs11665096	18	21118025	C	G	0.457256	0.0035	0.011	0.7529	0.421655	0.0308146	1.27203e-42	0.00830063	0.0260948	0.750412	0.271096	20
brainsQTL	brain	sQTL	chr18:21121397:21124308:clu_159575_	18	NPC1	21122852	rs303753	18	21074922	A	G	0.343936	-0.0054	0.0117	0.644	0.199683	0.0301524	3.53251e-11	-0.0270428	0.0587349	0.645214	0.49469	20
brainsQTL	brain	sQTL	ENSG00000177058.12	5	SLC38A9	54995347	rs4865964	5	54934984	T	C	0.335984	-0.0127	0.0116	0.2729	0.0766833	0.00883649	4.02688e-18	-0.165616	0.152471	0.277383	0.517785	20
brainsQTL	brain	sQTL	chr5:54935098:54941617:clu_42699_	5	SLC38A9	54938358	rs1363805	5	54881863	C	T	0.349901	-0.0142	0.0115	0.2147	0.201981	0.0334601	1.57519e-09	-0.0703037	0.058115	0.226381	0.571677	15
brainsQTL	brain	sQTL	chr5:54945142:54952543:clu_42700_	5	SLC38A9	54948842	rs35710224	5	54933666	C	T	0.357853	-0.0135	0.0114	0.2358	-0.25135	0.0331173	3.20682e-14	0.0537099	0.0459038	0.241979	0.781024	20
brainsQTL	brain	sQTL	chr5:54952602:54960521:clu_42701_	5	SLC38A9	54956562	rs1133738	5	54993459	C	A	0.336978	-0.0123	0.0116	0.2861	-0.431707	0.034884	3.5463e-35	0.0284916	0.0269685	0.290752	0.327637	20
brainsQTL	brain	sQTL	chr5:54952602:54965056:clu_42701_	5	SLC38A9	54958829	rs60973406	5	54948046	T	C	0.338966	-0.013	0.0116	0.2601	0.276278	0.0356805	9.70193e-15	-0.0470541	0.0424242	0.267373	0.526644	20
brainsQTL	brain	sQTL	chr5:54960691:54965056:clu_42701_	5	SLC38A9	54962874	rs13190181	5	54933759	G	A	0.341948	-0.0087	0.0116	0.4496	0.382544	0.0344773	1.31885e-28	-0.0227425	0.0303925	0.454284	0.197684	20
brainsQTL	brain	sQTL	chr5:54993820:55000150:clu_42703_	5	SLC38A9	54996985	rs11952695	5	54967305	T	C	0.338966	-0.0126	0.0116	0.2742	-0.255248	0.0333497	1.95308e-14	0.0493638	0.0459015	0.282182	0.545798	20
brainsQTL	brain	sQTL	chr5:54993820:55008045:clu_42703_	5	SLC38A9	55000932	rs6450331	5	54941906	A	G	0.338966	-0.0129	0.0116	0.2653	0.305654	0.0349169	2.06348e-18	-0.0422046	0.0382564	0.269939	0.360745	20
brainsQTL	brain	sQTL	chr5:55000262:55007280:clu_42703_	5	SLC38A9	55003771	rs9687085	5	54948811	C	T	0.311133	-0.0096	0.0118	0.4186	-0.279308	0.0320058	2.62035e-18	0.0343707	0.0424305	0.417913	0.296639	20
brainsQTL	brain	sQTL	chr5:55008628:55009711:clu_168367_	5	DDX4	55009170	rs11740026	5	55015157	A	G	0.347913	-0.0187	0.0114	0.1017	-0.227737	0.0324637	2.29714e-12	0.0821121	0.0514079	0.110206	0.257285	20
brainsQTL	brain	sQTL	chr10:103167290:103190102:clu_225128_	10	BTRC	103178696	rs4919545	10	103191124	A	G	0.323062	0.0003	0.0116	0.978	0.221376	0.0318231	3.4894e-12	0.00135516	0.0524	0.979367	0.567624	20
brainsQTL	brain	sQTL	chr10:103167622:103190102:clu_225128_	10	BTRC	103178862	rs12414058	10	103167554	G	A	0.17992	0.0002	0.0138	0.9904	0.478955	0.0374465	1.85623e-37	0.000417576	0.0288128	0.988437	0.621427	20
brainsQTL	brain	sQTL	chr10:103298128:103310456:clu_225130_	10	BTRC	103304292	rs4151060	10	103298099	T	G	0.0447316	-0.0359	0.0278	0.1965	-0.433292	0.0528612	2.46905e-16	0.0828541	0.0649513	0.202085	0.691105	20
brainsQTL	brain	sQTL	chr10:103310648:103312912:clu_225130_	10	BTRC	103311780	rs4151060	10	103298099	T	G	0.0447316	-0.0359	0.0278	0.1965	0.425696	0.0516114	1.60936e-16	-0.0843325	0.0661004	0.202017	0.594062	20
brainsQTL	brain	sQTL	chr6:109313444:109315716:clu_178288_	6	ARMC2	109314580	rs11153147	6	109304058	G	A	0.133201	0.0128	0.0166	0.4402	0.293097	0.0431849	1.14475e-11	0.0436716	0.057001	0.443584	0.272254	12
brainsQTL	brain	sQTL	ENSG00000245552.7	11	AP000787.1	94925629	rs55974502	11	94917888	G	T	0.0347913	0.017	0.0349	0.6262	0.24684	0.0284885	4.53396e-18	0.0688707	0.141611	0.626727	0.702442	4
brainsQTL	brain	sQTL	chr11:94906505:94910883:clu_15994_	11	SESN3	94908694	rs596855	11	94926267	A	G	0.353877	0.0007	0.0117	0.9503	-0.15621	0.0277994	1.91886e-08	-0.00448116	0.0749036	0.952295	0.884796	11
brainsQTL	brain	sQTL	ENSG00000103197.18	16	TSC2	2118730	rs1051771	16	2138584	C	G	0.101392	0.014	0.0233	0.5498	0.165811	0.0139718	1.74471e-32	0.0844333	0.140701	0.548446	0.206724	20
brainsQTL	brain	sQTL	ENSG00000165699.15	9	TSC1	135794498	rs73552867	9	135800004	G	A	0.131213	0.0078	0.0158	0.6205	0.0917932	0.0118402	8.99746e-15	0.0849736	0.172475	0.622244	0.639413	20
brainsQTL	brain	sQTL	chr9:135786076:135786389:clu_78914_	9	TSC1	135786232	rs11243931	9	135777121	G	A	0.146123	0.0079	0.0153	0.6038	-0.521214	0.040192	1.85581e-38	-0.0151569	0.0293778	0.605903	0.343776	20
brainsQTL	brain	sQTL	chr9:135786079:135786389:clu_78914_	9	TSC1	135786234	rs11243931	9	135777121	G	A	0.146123	0.0079	0.0153	0.6038	0.51045	0.040479	1.85421e-36	0.0154765	0.0299987	0.605919	0.351286	20
brainsQTL	brain	sQTL	ENSG00000103148.17	16	NPRL3	161473	rs2858049	16	133613	T	A	0.153082	0.019	0.017	0.2624	0.221697	0.0117802	5.23009e-79	0.0857025	0.0768163	0.264559	0.628766	20
brainsQTL	brain	sQTL	chr16:133202:135400:clu_33677_	16	MPG	134301	rs2562177	16	145282	T	C	0.0258449	0.027	0.035	0.4399	0.534412	0.0743862	6.7562e-13	0.0505229	0.0658691	0.44307	0.816061	9
brainsQTL	brain	sQTL	chr16:133255:135400:clu_33677_	16	MPG	134328	rs2562177	16	145282	T	C	0.0258449	0.027	0.035	0.4399	-0.560138	0.0759659	1.66153e-13	-0.0482024	0.0628256	0.442938	0.81772	10
brainsQTL	brain	sQTL	chr16:175072:180521:clu_180531_	16	NPRL3	177796	rs75187722	16	180529	A	G	0.0129225	-0.1108	0.0594	0.06192	-1.00565	0.180836	2.68051e-08	0.110177	0.0623004	0.0769796
brainsQTL	brain	sQTL	chr22:32215211:32229901:clu_120695_	22	DEPDC5	32222556	rs61676179	22	32176825	A	C	0.0616302	0.0238	0.0241	0.3252	0.744251	0.0616238	1.39151e-33	0.0319784	0.0324896	0.324984	0.000308861	20
brainsQTL	brain	sQTL	ENSG00000053702.15	12	NRIP2	2939612	rs11613856	12	2938875	G	A	0.170974	-0.0097	0.0143	0.4992	0.112324	0.00993865	1.28641e-29	-0.0863573	0.127539	0.498341	0.0265232	20
brainsQTL	brain	sQTL	ENSG00000111203.13	12	ITFG2	2945372	rs2907508	12	2931169	G	A	0.16998	-0.0113	0.0144	0.4324	0.097903	0.00998692	1.09154e-22	-0.11542	0.147555	0.434085	0.120047	11
brainsQTL	brain	sQTL	chr12:2933418:2939383:clu_80131_	12	ITFG2	2936400	rs11612419	12	2940133	A	C	0.132207	-0.0278	0.016	0.08319	-0.307593	0.0379863	5.61161e-16	0.0903793	0.0532008	0.0893509	0.836224	12
brainsQTL	brain	sQTL	chr12:2933418:2945911:clu_80131_	12	ITFG2	2939664	rs10848714	12	2961034	G	A	0.134195	-0.03	0.0165	0.06982	0.287282	0.0378694	3.29609e-14	-0.104427	0.0590615	0.0770428	0.763693	12
brainsQTL	brain	sQTL	chr12:2936222:2936362:clu_188128_	12	NRIP2	2936292	rs11613856	12	2938875	G	A	0.170974	-0.0097	0.0143	0.4992	0.195656	0.0357929	4.59402e-08	-0.0495767	0.0736479	0.500846	0.0499494	11
brainsQTL	brain	sQTL	chr12:2936843:2937498:clu_188143_	12	NRIP2	2937170	rs11613856	12	2938875	G	A	0.170974	-0.0097	0.0143	0.4992	0.262896	0.036875	1.00832e-12	-0.0368968	0.0546399	0.499503	0.0416272	12
brainsQTL	brain	sQTL	chr12:2940030:2943808:clu_188144_	12	NRIP2	2941919	rs11613856	12	2938875	G	A	0.170974	-0.0097	0.0143	0.4992	0.229362	0.0345585	3.20298e-11	-0.0422913	0.0626717	0.499799	0.1237	8
brainsQTL	brain	sQTL	ENSG00000178922.18	1	HYI	43918160	rs2782651	1	43920686	C	G	0.363817	-0.0005	0.0118	0.9664	0.118399	0.00880246	3.0506e-41	-0.00422301	0.0996634	0.966202	0.149971	20
brainsQTL	brain	sQTL	chr1:43898861:43900057:clu_103030_	1	SZT2	43899459	rs2105029	1	43933689	C	T	0.402584	0.0127	0.0114	0.2645	-0.158575	0.0284186	2.40542e-08	-0.0800881	0.0733089	0.274624	0.0776734	19
brainsQTL	brain	sQTL	chr1:43915842:43916008:clu_103038_	1	SZT2	43915925	rs6954	1	43916642	T	C	0.415507	-0.0013	0.0116	0.9084	0.197843	0.0296705	2.59263e-11	-0.00657085	0.0586405	0.910781	0.0209018	16
brainsQTL	brain	sQTL	chr1:43915842:43916510:clu_103038_	1	SZT2	43916176	rs6954	1	43916642	T	C	0.415507	-0.0013	0.0116	0.9084	-0.207482	0.0296945	2.80398e-12	0.00626562	0.0559158	0.91078	0.0511282	15
brainsQTL	brain	sQTL	chr1:43916742:43917081:clu_211367_	1	HYI	43916912	rs6954	1	43916642	T	C	0.415507	-0.0013	0.0116	0.9084	-0.365105	0.0286383	3.16453e-37	0.00356062	0.0317729	0.910772	0.0234611	20
brainsQTL	brain	sQTL	chr1:43916742:43917099:clu_211367_	1	HYI	43916920	rs6954	1	43916642	T	C	0.415507	-0.0013	0.0116	0.9084	-0.243473	0.0259298	6.01595e-21	0.00533939	0.0476472	0.910775	0.00780182	20
brainsQTL	brain	sQTL	chr1:43917000:43917099:clu_211367_	1	HYI	43917050	rs6954	1	43916642	T	C	0.415507	-0.0013	0.0116	0.9084	-0.319548	0.0274791	2.94237e-31	0.00406824	0.0363029	0.910773	0.0169972	20
brainsQTL	brain	sQTL	chr1:43917008:43917099:clu_211367_	1	HYI	43917054	rs6954	1	43916642	T	C	0.415507	-0.0013	0.0116	0.9084	-0.349222	0.0293195	1.03833e-32	0.00372256	0.0332182	0.910773	0.0202825	20
brainsQTL	brain	sQTL	chr1:43917204:43917319:clu_211372_	1	HYI	43917262	rs6954	1	43916642	T	C	0.415507	-0.0013	0.0116	0.9084	-0.276865	0.0282389	1.07812e-22	0.00469543	0.0419005	0.910775	0.0312568	20
brainsQTL	brain	sQTL	chr1:43917388:43917499:clu_211373_	1	HYI	43917444	rs1999674	1	43881941	A	G	0.363817	0.001	0.0118	0.9336	-0.226688	0.030281	7.09154e-14	-0.00441134	0.0520572	0.932468	0.0217762	20
brainsQTL	brain	sQTL	chr1:43917702:43917876:clu_211374_	1	HYI	43917789	rs4660731	1	43793214	G	A	0.388668	-0.0041	0.0118	0.7302	-0.173612	0.0270515	1.38239e-10	0.0236159	0.0680674	0.728629	0.0257807	20
brainsQTL	brain	sQTL	chr1:43917717:43917876:clu_211374_	1	HYI	43917796	rs6954	1	43916642	T	C	0.415507	-0.0013	0.0116	0.9084	-0.261158	0.02878	1.14414e-19	0.00497783	0.0444209	0.910775	0.0329124	20
brainsQTL	brain	sQTL	ENSG00000239282.8	22	CASTOR1	30683358	rs35711436	22	30775675	A	G	0.254473	0.0154	0.0127	0.2252	0.0833382	0.00953449	2.3166e-18	0.184789	0.153851	0.229714	0.39004	20
brainsQTL	brain	sQTL	ENSG00000205583.13	7	STAG3L1	75006552	rs58862095	7	75081418	T	C	0.444334	0.0162	0.0175	0.3542	0.155111	0.00844952	2.88158e-75	0.104441	0.112966	0.355206	0.302441	20
brainsQTL	brain	sQTL	chr7:74954669:74982816:clu_267800_	7	PMS2P2	74968742	rs1637340	7	74337634	A	G	0.187873	-0.0098	0.0193	0.6134	0.250744	0.034165	2.14856e-13	-0.0390836	0.0771548	0.612463	0.671611	5
brainsQTL	brain	sQTL	chr7:74981240:74982537:clu_267800_	7	PMS2P2	74981888	rs1637340	7	74337634	A	G	0.187873	-0.0098	0.0193	0.6134	0.467998	0.040006	1.30181e-31	-0.0209403	0.0412783	0.611948	0.83518	12
brainsQTL	brain	sQTL	chr7:74981240:74982816:clu_267800_	7	PMS2P2	74982028	rs6979377	7	75059111	C	T	0.190855	0.0046	0.0217	0.832	0.627641	0.0375087	7.50538e-63	0.00732902	0.0345767	0.832135	0.896351	18
brainsQTL	brain	sQTL	ENSG00000116977.19	1	LGALS8	236698790	rs2243959	1	236708991	A	G	0.324056	0.0191	0.0127	0.1321	0.199564	0.0087879	3.65708e-114	0.0957088	0.0637782	0.133446	0.0217207	20
brainsQTL	brain	sQTL	chr1:236687361:236688724:clu_111694_	1	LGALS8	236688042	rs1969745	1	236688810	C	G	0.382704	0.0055	0.0138	0.691	0.270882	0.0296447	6.38375e-20	0.020304	0.050993	0.690503	0.0258156	20
brainsQTL	brain	sQTL	chr1:236687361:236689268:clu_111694_	1	LGALS8	236688314	rs2251642	1	236689568	A	G	0.370775	0.0053	0.0138	0.7022	-0.273416	0.0301424	1.18154e-19	-0.0193844	0.0505178	0.70119	0.0200439	20
brainsQTL	brain	sQTL	chr1:236688845:236689268:clu_111694_	1	LGALS8	236689056	rs1969745	1	236688810	C	G	0.382704	0.0055	0.0138	0.691	0.279661	0.0311554	2.7994e-19	0.0196667	0.0493941	0.690513	0.0329359	20
brainsQTL	brain	sQTL	chr1:236700090:236700247:clu_219684_	1	RP11-385F5.4	236700168	rs2758998	1	236713828	G	A	0.324056	0.0188	0.0127	0.1382	0.481882	0.0295133	6.27934e-60	0.0390137	0.0264631	0.140409	0.0266749	20
brainsQTL	brain	sQTL	chr1:236700090:236713440:clu_219684_	1	RP11-385F5.4	236706765	rs2853617	1	236699616	T	C	0.323062	0.0171	0.0131	0.1907	-0.309936	0.0301919	1.00777e-24	-0.0551727	0.0426071	0.195349	0.0478716	20
brainsQTL	brain	sQTL	chr1:236701377:236713440:clu_219684_	1	RP11-385F5.4	236707408	rs12758021	1	236702552	G	A	0.324056	0.0177	0.0129	0.169	0.332183	0.0315275	5.87636e-26	0.0532839	0.0391619	0.173639	0.0219095	20
brainsQTL	brain	sQTL	chr1:236703746:236713440:clu_219684_	1	RP11-385F5.4	236708593	rs819427	1	236697667	T	G	0.323062	0.0168	0.0133	0.2051	-0.407833	0.0298326	1.51818e-42	-0.0411933	0.0327503	0.208464	0.0241478	20
brainsQTL	brain	sQTL	chr1:236706087:236706215:clu_111695_	1	LGALS8	236706151	rs1041939	1	236711618	C	A	0.0318091	-0.048	0.0285	0.09275	-0.990069	0.0800275	3.72298e-35	0.0484815	0.0290514	0.0951535	0.0272191	20
brainsQTL	brain	sQTL	chr1:236706087:236706860:clu_111695_	1	LGALS8	236706474	rs1041939	1	236711618	C	A	0.0318091	-0.048	0.0285	0.09275	1.30477	0.0720102	2.24922e-73	-0.0367882	0.0219371	0.0935461	0.0200141	20
brainsQTL	brain	sQTL	chr1:236706340:236706860:clu_111695_	1	LGALS8	236706600	rs1041939	1	236711618	C	A	0.0318091	-0.048	0.0285	0.09275	-0.851128	0.0675111	1.92636e-36	0.0563957	0.0337824	0.0950421	0.0075212	20
brainsQTL	brain	sQTL	ENSG00000143882.12	2	ATP6V1C2	10893231	rs12619522	2	10866050	G	A	0.50994	0.0017	0.0123	0.8895	0.0705058	0.00836793	3.58543e-17	0.0241115	0.174477	0.890088	0.469422	20
brainsQTL	brain	sQTL	chr2:10863104:10894107:clu_232542_	2	ATP6V1C2	10878606	rs10929693	2	10863267	G	A	0.286282	0.0153	0.0136	0.2599	-0.274249	0.0325541	3.62547e-17	-0.0557886	0.0500301	0.264807	0.358487	20
brainsQTL	brain	sQTL	chr2:10866695:10872410:clu_232542_	2	ATP6V1C2	10869552	rs12619522	2	10866050	G	A	0.50994	0.0017	0.0123	0.8895	0.221358	0.0281493	3.72924e-15	0.00767987	0.0555747	0.89009	0.103074	20
brainsQTL	brain	sQTL	chr2:10894192:10904457:clu_232543_	2	ATP6V1C2	10899324	rs10929692	2	10861296	T	C	0.422465	0.0088	0.012	0.4616	0.242729	0.0271893	4.36242e-19	0.0362545	0.0496044	0.464858	0.0799046	20
brainsQTL	brain	sQTL	chr2:10894192:10908845:clu_232543_	2	ATP6V1C2	10901518	rs10929692	2	10861296	T	C	0.422465	0.0088	0.012	0.4616	0.245346	0.0265279	2.27453e-20	0.0358678	0.0490641	0.464755	0.0495494	20
brainsQTL	brain	sQTL	chr2:10904551:10908813:clu_232543_	2	ATP6V1C2	10906682	rs10929692	2	10861296	T	C	0.422465	0.0088	0.012	0.4616	0.269152	0.0271641	3.82831e-23	0.0326953	0.0447065	0.464576	0.0401702	20
brainsQTL	brain	sQTL	chr2:10912736:10914799:clu_232547_	2	ATP6V1C2	10913768	rs12468286	2	10862188	A	G	0.442346	0.0063	0.0119	0.5957	0.206967	0.028939	8.56217e-13	0.0304396	0.0576543	0.597522	0.127736	20
brainsQTL	brain	sQTL	chr2:10912736:10915104:clu_232547_	2	ATP6V1C2	10913920	rs12468286	2	10862188	A	G	0.442346	0.0063	0.0119	0.5957	0.249384	0.0276707	2.01305e-19	0.0252622	0.0477998	0.597152	0.119969	20
brainsQTL	brain	sQTL	chr2:10914824:10914914:clu_232547_	2	ATP6V1C2	10914869	rs12468286	2	10862188	A	G	0.442346	0.0063	0.0119	0.5957	0.242218	0.02806	6.0208e-18	0.0260096	0.0492216	0.597209	0.105674	20
brainsQTL	brain	sQTL	chr2:10922501:10923300:clu_232550_	2	ATP6V1C2	10922900	rs10929692	2	10861296	T	C	0.422465	0.0088	0.012	0.4616	-0.208303	0.0295705	1.8639e-12	-0.0422461	0.0579196	0.465762	0.0578432	20
brainsQTL	brain	sQTL	chr2:10922501:10924281:clu_232550_	2	ATP6V1C2	10923391	rs12619522	2	10866050	G	A	0.50994	0.0017	0.0123	0.8895	0.307845	0.0288099	1.19158e-26	0.00552226	0.0399585	0.890082	0.137169	20
brainsQTL	brain	sQTL	ENSG00000147416.11	8	ATP6V1B2	20069611	rs1497024	8	20061469	C	G	0.154076	0.0068	0.0166	0.6847	0.130485	0.0136523	1.20363e-21	0.0521133	0.127335	0.682347	0.283589	19
brainsQTL	brain	sQTL	ENSG00000033627.17	17	ATP6V0A1	40642731	rs2301647	17	40611288	C	T	0.581511	0.0109	0.0115	0.3432	0.0785429	0.00833028	4.15566e-21	0.138778	0.147155	0.345644	0.5566	20
brainsQTL	brain	sQTL	ENSG00000250565.7	2	ATP6V1E2	46743802	rs34495191	2	46764934	A	G	0.299205	-0.0196	0.0117	0.09215	0.0928056	0.00883111	7.8567e-26	-0.211194	0.127662	0.0980612	0.168321	20
brainsQTL	brain	sQTL	chr2:46717970:46755080:clu_89914_	2	ATP6V1E2	46736525	rs3754553	2	46769135	C	T	0.477137	0.0149	0.011	0.1767	0.247626	0.0278671	6.33679e-19	0.0601713	0.0449349	0.180546	0.599817	20
brainsQTL	brain	sQTL	chr2:46717970:46762952:clu_89914_	2	ATP6V1E2	46740461	rs3754553	2	46769135	C	T	0.477137	0.0149	0.011	0.1767	0.224475	0.0272353	1.69274e-16	0.0663772	0.0496607	0.181348	0.400513	20
brainsQTL	brain	sQTL	chr2:46739951:46746729:clu_89914_	2	ATP6V1E2	46743340	rs3754553	2	46769135	C	T	0.477137	0.0149	0.011	0.1767	0.289648	0.0298539	2.95099e-22	0.0514418	0.0383455	0.179747	0.60613	20
brainsQTL	brain	sQTL	chr2:46739951:46762952:clu_89914_	2	ATP6V1E2	46751452	rs7557190	2	46751577	C	A	0.38171	0.012	0.0112	0.2851	0.155247	0.0271234	1.04211e-08	0.0772963	0.0733963	0.292278	0.192269	20
brainsQTL	brain	sQTL	chr2:46746782:46755080:clu_89914_	2	ATP6V1E2	46750931	rs3754553	2	46769135	C	T	0.477137	0.0149	0.011	0.1767	0.184485	0.0297889	5.90061e-10	0.0807655	0.0610351	0.185748	0.843684	20
brainsQTL	brain	sQTL	chr2:46746782:46762952:clu_89914_	2	ATP6V1E2	46754867	rs3754553	2	46769135	C	T	0.477137	0.0149	0.011	0.1767	0.276957	0.0297773	1.39217e-20	0.053799	0.0401363	0.180114	0.544645	20
brainsQTL	brain	sQTL	chr2:46763066:46768529:clu_89930_	2	ATP6V1E2	46765798	rs10175812	2	46760263	C	T	0.479125	0.0141	0.0111	0.2018	0.221949	0.0297226	8.1822e-14	0.063528	0.0507299	0.210468	0.217267	20
brainsQTL	brain	sQTL	chr2:46763842:46764515:clu_89930_	2	ATP6V1E2	46764178	rs12997164	2	46758746	G	T	0.254473	0.0038	0.0125	0.764	0.200953	0.032476	6.10355e-10	0.0189099	0.0622786	0.761407	0.528044	20
brainsQTL	brain	sQTL	chr2:46763842:46768457:clu_89930_	2	ATP6V1E2	46766150	rs62134737	2	46769095	T	C	0.0168986	0.0705	0.0413	0.08796	-0.701886	0.103838	1.38529e-11	-0.100444	0.0606888	0.0979122	0.221334	17
brainsQTL	brain	sQTL	chr2:46763842:46768815:clu_89930_	2	ATP6V1E2	46766328	rs11679143	2	46827493	G	A	0.0159046	0.0713	0.0425	0.09371	-0.938517	0.113325	1.21514e-16	-0.0759709	0.046204	0.100125	0.18204	15
brainsQTL	brain	sQTL	chr2:46763842:46769356:clu_89930_	2	ATP6V1E2	46766599	rs10175812	2	46760263	C	T	0.479125	0.0141	0.0111	0.2018	0.268813	0.0290925	2.46582e-20	0.0524527	0.041681	0.208235	0.21402	20
brainsQTL	brain	sQTL	chr2:46764715:46768529:clu_89930_	2	ATP6V1E2	46766622	rs11679143	2	46827493	G	A	0.0159046	0.0713	0.0425	0.09371	-0.930303	0.105992	1.67785e-18	-0.0766417	0.0465111	0.0993904	0.134476	15
brainsQTL	brain	sQTL	chr2:46768592:46768815:clu_89930_	2	ATP6V1E2	46768704	rs3754553	2	46769135	C	T	0.477137	0.0149	0.011	0.1767	0.240046	0.0296933	6.25875e-16	0.0620715	0.0464634	0.181575	0.220952	20
brainsQTL	brain	sQTL	chr2:46768592:46769356:clu_89930_	2	ATP6V1E2	46768974	rs3754553	2	46769135	C	T	0.477137	0.0149	0.011	0.1767	0.332026	0.0305547	1.66243e-27	0.044876	0.0333863	0.178902	0.439934	20
brainsQTL	brain	sQTL	chr2:46768786:46769356:clu_89930_	2	ATP6V1E2	46769071	rs3754553	2	46769135	C	T	0.477137	0.0149	0.011	0.1767	0.271474	0.0296785	5.84473e-20	0.0548856	0.0409614	0.180267	0.197114	20
brainsQTL	brain	sQTL	ENSG00000131100.13	22	ATP6V1E1	18093208	rs9605349	22	18105306	G	C	0.158052	-0.017	0.0153	0.2689	0.211675	0.012185	1.35035e-67	-0.0803117	0.0724282	0.267497	0.557404	20
brainsQTL	brain	sQTL	chr22:18082861:18095578:clu_6322_	22	ATP6V1E1	18089220	rs7751	22	18111431	C	T	0.256461	0.0056	0.012	0.6404	-0.450869	0.0276915	1.32761e-59	-0.0124205	0.0266262	0.640876	0.292663	20
brainsQTL	brain	sQTL	chr22:18096086:18102227:clu_6323_	22	ATP6V1E1	18099156	rs7751	22	18111431	C	T	0.256461	0.0056	0.012	0.6404	0.359512	0.0291479	5.93873e-35	0.0155767	0.0334025	0.640977	0.482238	20
brainsQTL	brain	sQTL	chr22:18096086:18111369:clu_6323_	22	ATP6V1E1	18103728	rs7751	22	18111431	C	T	0.256461	0.0056	0.012	0.6404	-0.44481	0.0299385	6.22521e-50	-0.0125897	0.0269911	0.640903	0.283995	20
brainsQTL	brain	sQTL	chr22:18102292:18111369:clu_6323_	22	ATP6V1E1	18106830	rs7751	22	18111431	C	T	0.256461	0.0056	0.012	0.6404	-0.252822	0.0293918	7.84713e-18	-0.0221499	0.0475339	0.641229	0.481882	15
brainsQTL	brain	sQTL	ENSG00000117410.14	1	ATP6V0B	44442063	rs2286243	1	44441533	G	A	0.0536779	-0.0137	0.0242	0.5709	0.515797	0.0215325	8.32144e-127	-0.0265608	0.0469308	0.571423	0.515032	20
brainsQTL	brain	sQTL	chr1:44440779:44441472:clu_103111_	1	ATP6V0B	44441126	rs2286243	1	44441533	G	A	0.0536779	-0.0137	0.0242	0.5709	-0.805573	0.0596936	1.67063e-41	0.0170065	0.0300671	0.571653	0.245966	20
brainsQTL	brain	sQTL	chr1:44440779:44441762:clu_103111_	1	ATP6V0B	44441270	rs2286243	1	44441533	G	A	0.0536779	-0.0137	0.0242	0.5709	-0.759884	0.0617491	8.40941e-35	0.0180291	0.0318806	0.571722	0.24057	20
brainsQTL	brain	sQTL	chr1:44441520:44441762:clu_103111_	1	ATP6V0B	44441641	rs2286243	1	44441533	G	A	0.0536779	-0.0137	0.0242	0.5709	1.09529	0.0620033	7.80403e-70	-0.0125081	0.022106	0.571513	0.314024	20
brainsQTL	brain	sQTL	ENSG00000110719.10	11	TCIRG1	67812427	rs2075609	11	67816936	G	A	0.259443	0.0014	0.0126	0.9134	0.0548335	0.00999837	4.15251e-08	0.0255319	0.229834	0.911546	0.581994	11
brainsQTL	brain	sQTL	chr11:67811120:67811265:clu_291400_	11	TCIRG1	67811192	rs79557925	11	67808116	A	G	0.162028	0.0021	0.0146	0.8827	-0.362692	0.0355292	1.82059e-24	-0.00579003	0.0402585	0.885642	0.772249	20
brainsQTL	brain	sQTL	chr11:67811120:67811281:clu_291400_	11	TCIRG1	67811200	rs72926459	11	67811963	T	G	0.161034	0.0031	0.0146	0.8329	0.281976	0.0348336	5.72933e-16	0.0109939	0.0517953	0.831908	0.699904	20
brainsQTL	brain	sQTL	chr7:149572734:149576424:clu_308472_	7	ATP6V0E2	149574579	rs4725316	7	149578566	G	A	0.400596	0.0163	0.0125	0.1916	1.12616	0.0199846	0	0.0144739	0.0111026	0.192353	0.989535	20
brainsQTL	brain	sQTL	chr7:149575835:149576424:clu_308472_	7	ATP6V0E2	149576130	rs4401760	7	149570693	A	C	0.395626	0.0165	0.0126	0.1903	0.430073	0.0290126	1.02955e-49	0.0383655	0.0294114	0.192082	0.981417	20
brainsQTL	brain	sQTL	chr7:149575879:149576424:clu_308472_	7	ATP6V0E2	149576152	rs7806974	7	149574053	A	C	0.399602	0.0164	0.0125	0.1871	-0.261367	0.0282136	1.97146e-20	-0.0627469	0.0483026	0.193931	0.930364	20
brainsQTL	brain	sQTL	chr7:149575879:149576432:clu_308472_	7	ATP6V0E2	149576156	rs4401760	7	149570693	A	C	0.395626	0.0165	0.0126	0.1903	0.399558	0.0283144	3.22716e-45	0.0412956	0.0316703	0.19226	0.982488	20
brainsQTL	brain	sQTL	chr7:149575879:149577051:clu_308472_	7	ATP6V0E2	149576465	rs7806974	7	149574053	A	C	0.399602	0.0164	0.0125	0.1871	0.451537	0.0279103	7.19382e-59	0.0363204	0.0277741	0.190973	0.965671	20
brainsQTL	brain	sQTL	ENSG00000205464.13	5	ATP6AP1L	81629038	rs226208	5	81603444	G	A	0.300199	0.0055	0.0121	0.6493	0.166312	0.00875783	2.06056e-80	0.0330704	0.0727758	0.64953	0.133684	20
brainsQTL	brain	sQTL	chr5:81576830:81600434:clu_169630_	5	ATP6AP1L	81588632	rs226197	5	81574925	G	A	0.298211	-0.0007	0.012	0.9528	-0.311764	0.0331664	5.45662e-21	0.00224529	0.0384914	0.953484	0.126259	20
brainsQTL	brain	sQTL	chr5:81590650:81591312:clu_169630_	5	ATP6AP1L	81590981	rs226197	5	81574925	G	A	0.298211	-0.0007	0.012	0.9528	-0.462707	0.0344307	3.5823e-41	0.00151284	0.0259346	0.953484	0.0946827	20
brainsQTL	brain	sQTL	chr5:81601123:81605976:clu_169631_	5	ATP6AP1L	81603550	rs73138787	5	81568934	A	G	0.296223	-0.0008	0.0121	0.9467	-0.308227	0.0326425	3.6399e-21	0.00259549	0.0392577	0.947287	0.0792212	20
brainsQTL	brain	sQTL	chr5:81608670:81613817:clu_169632_	5	ATP6AP1L	81611244	rs60831040	5	81611724	G	A	0.0646123	-0.0023	0.0243	0.9238	-0.61117	0.0640623	1.42486e-21	0.00376327	0.0397618	0.924596	0.767422	20
brainsQTL	brain	sQTL	chr5:81608670:81637518:clu_169632_	5	ATP6AP1L	81623094	rs862243	5	81586829	C	G	0.298211	0.0001	0.012	0.9964	-0.347011	0.0336761	6.73216e-25	-0.000288175	0.034581	0.993351	0.143758	20
brainsQTL	brain	sQTL	chr5:81611584:81613817:clu_169632_	5	ATP6AP1L	81612700	rs226198	5	81573992	C	T	0.234592	-0.0009	0.0128	0.9427	-0.503555	0.035281	3.23672e-46	0.00178729	0.0254196	0.943946	0.0603048	20
brainsQTL	brain	sQTL	ENSG00000047249.18	8	ATP6V1H	54692110	rs6991513	8	54745538	C	G	0.22664	0.0139	0.0152	0.3612	0.0896881	0.00974586	3.49107e-20	0.154982	0.170311	0.362827	0.984254	20
brainsQTL	brain	sQTL	chr8:54682303:54708207:clu_67756_	8	ATP6V1H	54695255	rs6991513	8	54745538	C	G	0.22664	0.0139	0.0152	0.3612	0.272108	0.035884	3.37659e-14	0.0510826	0.0562648	0.363933	0.967596	17
brainsQTL	brain	sQTL	ENSG00000185344.15	12	ATP6V0A2	124221601	rs9788204	12	124207209	C	T	0.394632	-0.0115	0.0119	0.3325	0.211144	0.00841663	6.98265e-139	-0.0544652	0.0564015	0.334209	0.309169	20
brainsQTL	brain	sQTL	chr12:124209338:124212330:clu_86957_	12	ATP6V0A2	124210834	rs10744160	12	124225542	A	G	0.389662	-0.0095	0.0119	0.4233	0.167618	0.02821	2.81928e-09	-0.0566766	0.0716329	0.428822	0.421239	5
brainsQTL	brain	sQTL	chr12:124210832:124212330:clu_86957_	12	ATP6V0A2	124211581	rs10744158	12	124208306	A	G	0.37674	-0.0081	0.012	0.5002	-0.190881	0.0294138	8.61192e-11	0.0424348	0.0632055	0.50198	0.232756	20
brainsQTL	brain	sQTL	chr12:124220171:124220440:clu_86969_	12	ATP6V0A2	124220306	rs2333836	12	124220543	C	G	0.393638	-0.0105	0.0119	0.3779	-0.488735	0.0329037	6.60465e-50	0.0214841	0.0243915	0.378426	0.295361	20
brainsQTL	brain	sQTL	chr12:124220171:124220444:clu_86969_	12	ATP6V0A2	124220308	rs2333837	12	124220522	C	T	0.394632	-0.011	0.0119	0.3533	-0.383636	0.0343271	5.35167e-29	0.028673	0.0311249	0.356934	0.330469	20
brainsQTL	brain	sQTL	chr12:124220171:124221606:clu_86969_	12	ATP6V0A2	124220888	rs10773032	12	124226063	A	G	0.394632	-0.0106	0.0119	0.3723	0.781306	0.0329671	3.64236e-124	-0.013567	0.0152417	0.373397	0.290071	20
brainsQTL	brain	sQTL	chr12:124220175:124221606:clu_86969_	12	ATP6V0A2	124220890	rs7974331	12	124214510	T	C	0.37674	-0.0083	0.012	0.4911	-0.231202	0.0300642	1.46831e-14	0.0358993	0.0521122	0.490895	0.337119	20
brainsQTL	brain	sQTL	chr12:124221087:124221606:clu_86969_	12	ATP6V0A2	124221346	rs2333836	12	124220543	C	G	0.393638	-0.0105	0.0119	0.3779	-0.715163	0.0323161	1.61571e-108	0.014682	0.0166528	0.377965	0.313525	20
brainsQTL	brain	sQTL	chr12:124221818:124228332:clu_86958_	12	ATP6V0A2	124225075	rs7313261	12	124166937	A	G	0.374751	-0.0126	0.0117	0.2793	-0.148099	0.0269986	4.12422e-08	0.085078	0.080509	0.290625	0.533507	20
brainsQTL	brain	sQTL	ENSG00000155097.12	8	ATP6V1C1	104059285	rs2453996	8	104084137	A	G	0.137177	0.0029	0.0155	0.8499	0.0752139	0.0103239	3.20737e-13	0.0385567	0.206147	0.851633	0.657238	15
brainsQTL	brain	sQTL	ENSG00000198793.13	1	MTOR	11244600	rs6661859	1	11301063	T	C	0.276342	-0.0049	0.0125	0.6977	0.098085	0.00875965	4.20014e-29	-0.0499567	0.127519	0.695236	0.118961	20
brainsQTL	brain	sQTL	chr1:11175525:11177061:clu_207830_	1	MTOR	11176293	rs11581010	1	11212458	G	A	0.235586	-0.0119	0.0131	0.363	0.359832	0.0266984	2.11635e-41	-0.033071	0.0364885	0.364756	0.375968	20
brainsQTL	brain	sQTL	chr1:11177143:11181303:clu_207830_	1	MTOR	11179223	rs7553827	1	11222393	C	T	0.237575	-0.0146	0.0131	0.2658	-0.326907	0.027386	7.59216e-33	0.044661	0.0402469	0.267138	0.483223	20
brainsQTL	brain	sQTL	chr1:11319472:11322502:clu_207849_	1	MTOR	11320987	rs2300093	1	11266392	G	C	0.301193	-0.0118	0.0123	0.339	0.202645	0.0334432	1.36642e-09	-0.0582299	0.0614533	0.34336	0.168444	10
brainsQTL	brain	sQTL	chr1:11319480:11322279:clu_207849_	1	MTOR	11320880	rs2300093	1	11266392	G	C	0.301193	-0.0118	0.0123	0.339	0.195838	0.035903	4.90716e-08	-0.0602539	0.0637711	0.344737	0.0746338	7
brainsQTL	brain	sQTL	chr1:11319480:11322839:clu_207849_	1	MTOR	11321160	rs2300093	1	11266392	G	C	0.301193	-0.0118	0.0123	0.339	0.218949	0.0380515	8.71423e-09	-0.0538938	0.0569529	0.344002	0.105485	10
brainsQTL	brain	sQTL	chr8:120940818:120942055:clu_165372_	8	DEPTOR	120941436	rs73705847	8	120968322	A	G	0.0347913	0.0043	0.0305	0.8872	0.471383	0.0698109	1.45545e-11	0.0091221	0.0647174	0.887907	0.549804	12
brainsQTL	brain	sQTL	chr8:120942178:120977472:clu_165372_	8	DEPTOR	120959825	rs57547886	8	120981191	A	G	0.0337972	0.0028	0.0306	0.9271	-0.45224	0.0692642	6.61179e-11	-0.0061914	0.0676698	0.9271	0.571724	12
brainsQTL	brain	sQTL	chr8:120967058:120977472:clu_165372_	8	DEPTOR	120972265	rs7840217	8	121168329	G	C	0.308151	0.0067	0.0128	0.5992	-0.177053	0.0322892	4.1736e-08	-0.0378418	0.0726235	0.602319	0.781461	20
brainsQTL	brain	sQTL	chr8:121015350:121016528:clu_165381_	8	DEPTOR	121015939	rs7000819	8	121018534	G	A	0.0755467	-0.0113	0.0198	0.57	-0.346088	0.0499279	4.15677e-12	0.0326507	0.0574045	0.569504	0.699013	20
brainsQTL	brain	sQTL	chr8:121015350:121061815:clu_165381_	8	DEPTOR	121038582	rs78016885	8	121030384	A	C	0.0795229	-0.0173	0.0194	0.3715	-0.293147	0.0513179	1.11405e-08	0.0590147	0.0669798	0.378274	0.218534	20
brainsQTL	brain	sQTL	chr8:121016545:121019044:clu_165381_	8	DEPTOR	121017794	rs1519816	8	121013563	C	T	0.0755467	-0.011	0.0199	0.579	0.333392	0.0516424	1.07664e-10	-0.0329942	0.059908	0.581806	0.948796	20
brainsQTL	brain	sQTL	ENSG00000141564.15	17	RPTOR	78729395	rs12945242	17	78540832	G	A	0.207753	0.0259	0.0137	0.05879	0.14202	0.0103514	7.71728e-43	0.182369	0.097377	0.0610939	0.452042	20
brainsQTL	brain	sQTL	chr17:78599593:78617528:clu_263660_	17	RPTOR	78608560	rs114177791	17	78555512	T	G	0.213718	-0.0085	0.0135	0.5265	-0.172618	0.0314441	4.02682e-08	0.0492418	0.0787203	0.531624	0.535903	15
brainsQTL	brain	sQTL	chr17:78704506:78727810:clu_263661_	17	RPTOR	78716158	rs11150745	17	78757626	G	A	0.315109	0.0243	0.0122	0.0467	-0.337582	0.033169	2.49607e-24	-0.0719826	0.036825	0.0506159	0.553623	20
brainsQTL	brain	sQTL	chr17:78717227:78727810:clu_263661_	17	RPTOR	78722518	rs11150745	17	78757626	G	A	0.315109	0.0243	0.0122	0.0467	0.381742	0.034726	4.13118e-28	0.0636556	0.0324791	0.0500084	0.671001	20
brainsQTL	brain	sQTL	chr17:78865637:78865883:clu_263678_	17	RPTOR	78865760	rs2289765	17	78865630	G	A	0.112326	0.0222	0.0185	0.2287	0.372998	0.0410581	1.04035e-19	0.0595177	0.0500289	0.234178	0.547647	20
brainsQTL	brain	sQTL	chr17:78865991:78866529:clu_263678_	17	RPTOR	78866260	rs2289765	17	78865630	G	A	0.112326	0.0222	0.0185	0.2287	0.350405	0.0416723	4.1505e-17	0.0633553	0.053331	0.234848	0.504947	16
brainsQTL	brain	sQTL	ENSG00000039650.12	19	PNKP	50372373	rs2305922	19	50370106	G	T	0.425447	-0.011	0.0113	0.3304	0.119521	0.00833339	1.18727e-46	-0.0920337	0.0947612	0.33144	0.460997	20
brainsQTL	brain	sQTL	ENSG00000167965.18	16	MLST8	2256851	rs27425	16	2255222	T	C	0.486083	-0.0079	0.0124	0.5211	0.264645	0.00821005	5.83959e-228	-0.0298513	0.0468644	0.524143	0.0824666	20
brainsQTL	brain	sQTL	chr16:2255513:2256032:clu_34356_	16	MLST8	2255772	rs27425	16	2255222	T	C	0.486083	-0.0079	0.0124	0.5211	0.432987	0.0269384	3.93158e-58	-0.0182453	0.0286607	0.524388	0.0522591	20
brainsQTL	brain	sQTL	chr16:2255513:2256062:clu_34356_	16	MLST8	2255788	rs27425	16	2255222	T	C	0.486083	-0.0079	0.0124	0.5211	-0.672337	0.0287796	1.05063e-120	0.0117501	0.01845	0.524216	0.0322186	20
brainsQTL	brain	sQTL	chr16:2255876:2256032:clu_34356_	16	MLST8	2255954	rs26828	16	2244531	C	T	0.500994	-0.0075	0.0122	0.5391	0.287311	0.0274211	1.09312e-25	-0.0261041	0.0425357	0.539415	0.0666879	20
brainsQTL	brain	sQTL	chr16:2255876:2256062:clu_34356_	16	MLST8	2255969	rs27425	16	2255222	T	C	0.486083	-0.0079	0.0124	0.5211	-0.509319	0.0289498	2.77717e-69	0.0155109	0.0243622	0.524334	0.0930144	20
brainsQTL	brain	sQTL	chr16:2256410:2256480:clu_34358_	16	MLST8	2256445	rs26863	16	2256461	G	C	0.452286	-0.0079	0.0125	0.5285	-0.661373	0.0259595	3.5399e-143	0.0119448	0.0189059	0.527514	0.0191008	20
brainsQTL	brain	sQTL	chr16:2256410:2256485:clu_34358_	16	MLST8	2256448	rs27699	16	2256326	T	C	0.452286	-0.008	0.0125	0.5233	0.327181	0.0269826	7.72658e-34	-0.0244513	0.0382584	0.522751	0.0219411	20
brainsQTL	brain	sQTL	chr16:2256410:2256556:clu_34358_	16	MLST8	2256483	rs26842	16	2288888	G	A	0.491054	0.0092	0.0125	0.4614	0.154889	0.0274869	1.75028e-08	0.0593972	0.0813882	0.465512	0.0324787	20
brainsQTL	brain	sQTL	chr16:2256660:2257036:clu_34237_	16	MLST8	2256848	rs26862	16	2257105	G	C	0.489066	-0.0073	0.0124	0.5551	0.394879	0.0271906	8.71055e-48	-0.0184867	0.0314279	0.55638	0.0308639	20
brainsQTL	brain	sQTL	chr16:2256660:2257194:clu_34237_	16	MLST8	2256927	rs27425	16	2255222	T	C	0.486083	-0.0079	0.0124	0.5211	-0.19105	0.0260829	2.39415e-13	0.0413505	0.0651496	0.525624	0.118081	20
brainsQTL	brain	sQTL	chr16:2256660:2257198:clu_34237_	16	MLST8	2256929	rs26830	16	2243021	C	T	0.40159	-0.0006	0.0126	0.965	-0.223877	0.02643	2.44247e-17	0.00268005	0.0562819	0.96202	0.205698	20
brainsQTL	brain	sQTL	chr16:2257111:2257194:clu_34237_	16	MLST8	2257152	rs26862	16	2257105	G	C	0.489066	-0.0073	0.0124	0.5551	-0.321349	0.0263044	2.5356e-34	0.0227167	0.0386321	0.556514	0.0305344	20
brainsQTL	brain	sQTL	chr16:2257346:2257858:clu_34359_	16	MLST8	2257602	rs26860	16	2258038	G	C	0.44831	-0.0085	0.0127	0.5031	0.274031	0.027093	4.76692e-24	-0.0310184	0.0464466	0.504242	0.183001	20
brainsQTL	brain	sQTL	chr16:2257346:2257924:clu_34359_	16	MLST8	2257635	rs26860	16	2258038	G	C	0.44831	-0.0085	0.0127	0.5031	0.175777	0.0262589	2.17151e-11	-0.0483568	0.072611	0.50543	0.106152	20
brainsQTL	brain	sQTL	chr16:2257346:2258211:clu_34359_	16	MLST8	2257778	rs26860	16	2258038	G	C	0.44831	-0.0085	0.0127	0.5031	-0.16733	0.027134	6.96836e-10	0.0507978	0.0763435	0.505805	0.18318	20
brainsQTL	brain	sQTL	chr16:2258025:2258211:clu_34359_	16	MLST8	2258118	rs26860	16	2258038	G	C	0.44831	-0.0085	0.0127	0.5031	0.364171	0.0269546	1.3552e-41	-0.0233407	0.0349165	0.503833	0.0644468	20
brainsQTL	brain	sQTL	ENSG00000186654.21	22	PRR5	45098994	rs3761484	22	45126638	T	G	0.26839	0.0062	0.0139	0.657	0.0926227	0.00905737	1.51301e-24	0.0669382	0.150214	0.655872	0.575259	19
brainsQTL	brain	sQTL	chr9:128230388:128246722:clu_77734_	9	MAPKAP1	128238555	rs11790051	9	128250632	C	G	0.225646	-0.0104	0.0131	0.4276	-0.212811	0.0301481	1.67887e-12	0.0488697	0.0619452	0.430159	0.775508	19
brainsQTL	brain	sQTL	chr9:128268696:128305338:clu_77734_	9	MAPKAP1	128287017	rs11790051	9	128250632	C	G	0.225646	-0.0104	0.0131	0.4276	0.254126	0.0319788	1.9154e-15	-0.0409246	0.0518058	0.429551	0.716523	10
brainsQTL	brain	sQTL	ENSG00000100726.15	16	TELO2	1551901	rs2667676	16	1539192	G	A	0.389662	-0.0238	0.0121	0.04898	0.160865	0.00850686	9.42875e-80	-0.14795	0.0756241	0.0504196	0.30696	20
brainsQTL	brain	sQTL	chr16:1543606:1543852:clu_34109_	16	TELO2	1543729	rs2667660	16	1544301	C	G	0.241551	-0.0247	0.0136	0.06925	0.389841	0.0323195	1.6744e-33	-0.0633592	0.0352792	0.0725052	0.221537	20
brainsQTL	brain	sQTL	chr16:1544053:1544282:clu_34109_	16	TELO2	1544168	rs2667660	16	1544301	C	G	0.241551	-0.0247	0.0136	0.06925	0.186042	0.0333386	2.39994e-08	-0.132766	0.0768758	0.0841653	0.331486	9
brainsQTL	brain	sQTL	chr16:1550700:1551681:clu_34112_	16	TELO2	1551190	rs2667676	16	1539192	G	A	0.389662	-0.0238	0.0121	0.04898	0.30815	0.0299283	7.3249e-25	-0.0772352	0.0399767	0.0533589	0.262655	20
brainsQTL	brain	sQTL	chr16:1551500:1551681:clu_34112_	16	TELO2	1551590	rs2667676	16	1539192	G	A	0.389662	-0.0238	0.0121	0.04898	0.167481	0.0271631	7.01514e-10	-0.142106	0.0758343	0.0609442	0.229954	13
brainsQTL	brain	sQTL	chr16:1552405:1552932:clu_34113_	16	TELO2	1552668	rs1040499	16	1538363	A	C	0.389662	-0.0234	0.012	0.05156	0.167065	0.0285554	4.89903e-09	-0.140065	0.0757128	0.0643207	0.601712	20
brainsQTL	brain	sQTL	chr16:1556330:1556953:clu_34116_	16	TELO2	1556642	rs66697389	16	1558935	C	T	0.0596421	-0.0216	0.023	0.3489	0.356713	0.0512695	3.46089e-12	-0.0605528	0.0650623	0.352014	0.801163	16
brainsQTL	brain	sQTL	chr16:1557052:1557602:clu_34117_	16	TELO2	1557327	rs2667676	16	1539192	G	A	0.389662	-0.0238	0.0121	0.04898	0.259074	0.0304018	1.57277e-17	-0.0918655	0.0479327	0.055295	0.31184	20
brainsQTL	brain	sQTL	chr16:1559379:1559831:clu_34118_	16	TELO2	1559605	rs3180228	16	1559838	C	T	0.245527	-0.0103	0.014	0.4639	0.333829	0.0339042	7.11451e-23	-0.0308541	0.0420545	0.463151	0.503737	20
brainsQTL	brain	sQTL	chr20:36627730:36628807:clu_156842_	20	TTI1	36628268	rs6013504	20	36583396	C	T	0.427435	-0.0228	0.0113	0.04283	0.182793	0.0273888	2.489e-11	-0.124731	0.0645818	0.0534377	0.421788	20
brainsQTL	brain	sQTL	ENSG00000129696.13	8	TTI2	33350803	rs2676417	8	33333033	T	C	0.34493	-0.0117	0.0114	0.3077	0.068135	0.00848941	1.00796e-15	-0.171718	0.168677	0.308666	0.916496	20
brainsQTL	brain	sQTL	ENSG00000198042.11	8	MAK16	33350740	rs2676386	8	33313000	T	C	0.0536779	-0.0034	0.024	0.8882	0.12578	0.0175325	7.2774e-13	-0.0270313	0.190846	0.887365	0.398754	20
brainsQTL	brain	sQTL	chr8:33343149:33345896:clu_162771_	8	MAK16	33344522	rs883006	8	33294427	C	G	0.431412	-0.017	0.0112	0.131	-0.167334	0.0289525	7.48759e-09	0.101593	0.0692016	0.142084	0.709648	20
brainsQTL	brain	sQTL	chr11:36317988:36318921:clu_288615_	11	PRR5L	36318454	rs10836528	11	36318661	G	A	0.39165	0.0053	0.0113	0.6391	-0.288135	0.0303002	1.91823e-21	-0.0183941	0.0392654	0.639458	0.26719	20
brainsQTL	brain	sQTL	chr11:36317988:36319137:clu_288615_	11	PRR5L	36318562	rs7109505	11	36288752	A	C	0.452286	0.0116	0.011	0.2915	0.161618	0.0287772	1.9521e-08	0.071774	0.069251	0.3	0.0834224	19
brainsQTL	brain	sQTL	chr11:36317988:36422547:clu_288615_	11	PRR5L	36370268	rs10768208	11	36416056	A	T	0.149105	-0.0093	0.016	0.5617	-0.249584	0.0402057	5.37752e-10	0.0372621	0.0643872	0.562779	0.929993	14
brainsQTL	brain	sQTL	chr11:36415561:36415784:clu_288615_	11	PRR5L	36415672	rs10768208	11	36416056	A	T	0.149105	-0.0093	0.016	0.5617	-0.243967	0.0374911	7.64921e-11	0.0381199	0.0658437	0.562626	0.945353	16
brainsQTL	brain	sQTL	ENSG00000132356.11	5	PRKAA1	40778978	rs1002424	5	40767397	G	A	0.286282	0.0077	0.0123	0.5294	0.0646517	0.00889615	3.6653e-13	0.1191	0.190955	0.53282	0.755046	20
brainsQTL	brain	sQTL	ENSG00000181929.13	12	PRKAG1	49404323	rs34436857	12	49439521	G	A	0.302187	-0.0058	0.0116	0.6191	0.098459	0.00886614	1.18539e-28	-0.0589077	0.117935	0.617431	0.642363	20
brainsQTL	brain	sQTL	chr12:49399635:49402209:clu_190254_	12	PRKAG1	49400922	rs11168838	12	49455006	T	A	0.303181	-0.0053	0.0116	0.6461	-0.473137	0.0325004	5.20625e-48	0.0112018	0.0245293	0.647907	0.597871	20
brainsQTL	brain	sQTL	chr12:49399635:49406845:clu_190254_	12	PRKAG1	49403240	rs10875911	12	49407952	A	C	0.302187	-0.0056	0.0116	0.6293	0.190938	0.0292178	6.36153e-11	-0.0293289	0.0609182	0.630199	0.733227	20
brainsQTL	brain	sQTL	chr12:49402382:49406845:clu_190254_	12	PRKAG1	49404614	rs10875910	12	49402393	C	G	0.302187	-0.0051	0.0117	0.6643	-0.641982	0.0345463	4.39499e-77	0.00794415	0.0182298	0.662998	0.649852	20
brainsQTL	brain	sQTL	ENSG00000106617.15	7	PRKAG2	151413710	rs11982907	7	151260024	C	G	0.282306	-0.0087	0.0124	0.4817	0.0631836	0.00850012	1.05955e-13	-0.137694	0.197126	0.484859	0.951307	20
brainsQTL	brain	sQTL	ENSG00000111725.11	12	PRKAB1	120112549	rs278152	12	120117279	C	A	0.327038	0.0115	0.0117	0.3267	0.137414	0.00938487	1.51452e-48	0.0836889	0.085336	0.326741	0.0402158	20
brainsQTL	brain	sQTL	chr12:120106208:120109300:clu_86140_	12	PRKAB1	120107754	rs148475745	12	120092940	A	G	0.055666	-0.0347	0.0239	0.1461	-0.347177	0.0555602	4.13961e-10	0.099949	0.0706748	0.1573	0.0344387	20
brainsQTL	brain	sQTL	chr12:120106208:120110106:clu_86140_	12	PRKAB1	120108157	rs11064881	12	120146925	A	G	0.0675944	-0.0318	0.0222	0.1532	0.340755	0.0546624	4.55235e-10	-0.0933223	0.0668473	0.162699	0.0127518	20
brainsQTL	brain	sQTL	chr12:120109473:120110106:clu_86140_	12	PRKAB1	120109790	rs11064881	12	120146925	A	G	0.0675944	-0.0318	0.0222	0.1532	-0.266339	0.0474716	2.01755e-08	0.119397	0.0860262	0.165164	0.0127145	20
brainsQTL	brain	sQTL	ENSG00000131791.8	1	PRKAB2	146635407	rs1442758	1	146625193	T	C	0.44334	-0.0174	0.0112	0.1201	0.0752807	0.00836231	2.20884e-19	-0.231135	0.150976	0.125784	0.610503	20
brainsQTL	brain	sQTL	chr1:146631221:146631928:clu_214956_	1	PRKAB2	146631574	rs7547382	1	147318134	T	G	0.0238569	0.044	0.048	0.3593	0.391859	0.0488884	1.09812e-15	0.112285	0.123292	0.362438
brainsQTL	brain	sQTL	chr17:61781942:61783995:clu_152258_	17	STRADA	61782968	rs8069687	17	61883023	G	A	0.265408	0.0002	0.0123	0.987	-0.376975	0.0316813	1.19824e-32	-0.00053054	0.0326282	0.987027	0.501726	20
brainsQTL	brain	sQTL	chr17:61782268:61783995:clu_152258_	17	STRADA	61783132	rs11869932	17	61873915	G	A	0.262425	0.0005	0.0123	0.9655	0.40333	0.0310635	1.50693e-38	0.00123968	0.0304963	0.967575	0.489977	20
brainsQTL	brain	sQTL	ENSG00000115993.13	2	TRAK2	202279076	rs10460403	2	202342737	A	G	0.357853	0.0069	0.0116	0.5492	0.0791284	0.00860611	3.76949e-20	0.0872001	0.146904	0.552789	0.465726	20
brainsQTL	brain	sQTL	chr2:202254134:202254524:clu_95867_	2	TRAK2	202254329	rs6751543	2	202264933	T	C	0.335984	0.0001	0.0116	0.9932	0.190947	0.0315606	1.44685e-09	0.000523704	0.0607498	0.993122	0.129822	20
brainsQTL	brain	sQTL	ENSG00000135932.11	2	CAB39	231631673	rs16827587	2	231682938	C	T	0.158052	0.0161	0.0156	0.3009	0.0759207	0.0107147	1.38405e-12	0.212063	0.207646	0.307124	0.172468	16
brainsQTL	brain	sQTL	ENSG00000102547.19	13	CAB39L	49950493	rs7335750	13	49962988	C	T	0.486083	-0.0194	0.0112	0.08345	0.152239	0.00829468	3.07848e-75	-0.127431	0.0738955	0.0846212	0.192137	20
brainsQTL	brain	sQTL	chr13:49957077:49975269:clu_135574_	13	CAB39L	49966173	rs9591256	13	49947052	A	G	0.506958	0.0182	0.0111	0.1029	0.2793	0.0289083	4.39052e-22	0.065163	0.0403105	0.105981	0.105851	20
brainsQTL	brain	sQTL	chr13:49957077:50007454:clu_135574_	13	CAB39L	49982266	rs9591256	13	49947052	A	G	0.506958	0.0182	0.0111	0.1029	-0.348782	0.031506	1.74718e-28	-0.0521815	0.0321722	0.104815	0.11671	20
brainsQTL	brain	sQTL	ENSG00000110931.19	12	CAMKK2	121705794	rs2686341	12	121684286	T	C	0.454274	-0.012	0.0111	0.2806	0.0682581	0.008373	3.57458e-16	-0.175803	0.164042	0.283855	0.937596	20
brainsQTL	brain	sQTL	chr12:121678345:121682376:clu_194470_	12	CAMKK2	121680360	rs11065504	12	121680460	C	G	0.326044	0.0029	0.0116	0.7989	-0.362462	0.0341785	2.82528e-26	-0.00800084	0.0320123	0.802641	0.966557	20
brainsQTL	brain	sQTL	chr12:121678672:121682376:clu_194470_	12	CAMKK2	121680524	rs35898441	12	121683920	T	C	0.316103	0.0012	0.0116	0.9196	0.419439	0.0330473	6.54399e-37	0.00286096	0.0276569	0.91761	0.972407	20
brainsQTL	brain	sQTL	chr12:121681932:121682376:clu_194470_	12	CAMKK2	121682154	rs2686343	12	121686108	G	A	0.526839	-0.0085	0.0111	0.4445	0.201353	0.0280106	6.55194e-13	-0.0422144	0.0554389	0.446384	0.923914	19
brainsQTL	brain	sQTL	ENSG00000121879.6	3	PIK3CA	178911891	rs57210103	3	178974568	A	G	0.0636183	0.0348	0.0236	0.1396	0.0968814	0.0151945	1.81662e-10	0.359202	0.250026	0.150815	0.1725	20
brainsQTL	brain	sQTL	chr3:178906457:178908783:clu_32232_	3	KCNMB3	178907620	rs9866361	3	178907849	A	G	0.177932	0.0143	0.0144	0.3197	0.295814	0.0391636	4.244e-14	0.0483412	0.0490981	0.324829	0.750475	20
brainsQTL	brain	sQTL	chr3:178906457:178947068:clu_32232_	3	KCNMB3	178926762	rs9866361	3	178907849	A	G	0.177932	0.0143	0.0144	0.3197	0.302236	0.0388874	7.72033e-15	0.047314	0.0480322	0.324601	0.735211	20
brainsQTL	brain	sQTL	chr3:178906457:178957788:clu_32232_	3	KCNMB3	178932122	rs57620676	3	178965669	T	C	0.0646123	0.0399	0.0226	0.07728	0.346889	0.0550721	2.99917e-10	0.115022	0.0676612	0.089136	0.365681	19
brainsQTL	brain	sQTL	chr3:178906457:178962283:clu_32232_	3	KCNMB3	178934370	rs1568205	3	178935799	C	T	0.195825	0.0145	0.0137	0.2893	0.307099	0.0371073	1.27403e-16	0.047216	0.0449743	0.29379	0.803345	20
brainsQTL	brain	sQTL	chr3:178932187:178957788:clu_32232_	3	KCNMB3	178944988	rs9866361	3	178907849	A	G	0.177932	0.0143	0.0144	0.3197	0.283536	0.0386977	2.35425e-13	0.0504345	0.0512515	0.325087	0.739206	20
brainsQTL	brain	sQTL	chr3:178932187:178962283:clu_32232_	3	KCNMB3	178947235	rs9866361	3	178907849	A	G	0.177932	0.0143	0.0144	0.3197	0.292227	0.0392568	9.76936e-14	0.0489345	0.0497133	0.324951	0.743176	20
brainsQTL	brain	sQTL	ENSG00000171608.16	1	PIK3CD	9750480	rs4240896	1	9713500	A	G	0.410537	0.0194	0.0118	0.09861	0.0977123	0.00855141	3.08416e-30	0.198542	0.122006	0.103671	0.0827171	20
brainsQTL	brain	sQTL	chr1:9781306:9781819:clu_99306_	1	PIK3CD	9781562	rs4240896	1	9713500	A	G	0.410537	0.0194	0.0118	0.09861	-0.172979	0.0280746	7.2098e-10	-0.112152	0.070603	0.112176	0.246446	18
brainsQTL	brain	sQTL	chr1:9781549:9781819:clu_99306_	1	PIK3CD	9781684	rs7516214	1	9711674	G	A	0.409543	0.0188	0.0118	0.1106	-0.181169	0.0279443	8.97913e-11	-0.103771	0.0670705	0.121818	0.330188	20
brainsQTL	brain	sQTL	chr1:9783350:9784334:clu_99307_	1	PIK3CD	9783842	rs4240896	1	9713500	A	G	0.410537	0.0194	0.0118	0.09861	-0.154576	0.0275238	1.95343e-08	-0.125505	0.0795418	0.114601	0.403197	20
brainsQTL	brain	sQTL	chr1:9783508:9784027:clu_99307_	1	PIK3CD	9783768	rs7516214	1	9711674	G	A	0.409543	0.0188	0.0118	0.1106	-0.203257	0.0289102	2.05624e-12	-0.0924939	0.0595267	0.120227	0.487658	20
brainsQTL	brain	sQTL	chr1:9784994:9785336:clu_99309_	1	PIK3CD	9785165	rs7518793	1	9711487	C	T	0.237575	0.0007	0.0141	0.9597	-0.172474	0.0304567	1.48833e-08	-0.00405859	0.0817548	0.960407	0.0967459	18
brainsQTL	brain	sQTL	ENSG00000145675.15	5	PIK3R1	67554616	rs440292	5	67609408	C	G	0.253479	-0.0129	0.0126	0.3083	0.0664666	0.0102755	9.89941e-11	-0.194082	0.191929	0.31191	0.467304	20
brainsQTL	brain	sQTL	chr5:67584579:67588087:clu_168731_	5	PIK3R1	67586333	rs3730089	5	67588148	A	G	0.166998	0.002	0.0152	0.8967	0.266951	0.0373665	9.05793e-13	0.00749202	0.056949	0.895335	0.771877	16
brainsQTL	brain	sQTL	chr5:67588189:67588934:clu_168732_	5	PIK3R1	67588562	rs3730089	5	67588148	A	G	0.166998	0.002	0.0152	0.8967	0.333754	0.037977	1.51788e-18	0.00599243	0.0455476	0.895329	0.494182	10
brainsQTL	brain	sQTL	ENSG00000196455.8	3	PIK3R4	130431725	rs4682628	3	130423987	T	A	0.21173	0.0218	0.0137	0.1121	0.0801585	0.0105949	3.85537e-14	0.271961	0.174651	0.119429	0.679409	15
brainsQTL	brain	sQTL	ENSG00000011405.13	11	PIK3C2A	17164403	rs476890	11	17209962	G	A	0.291252	-0.0042	0.0121	0.7251	0.0570361	0.00913917	4.35223e-10	-0.0736375	0.212474	0.728913	0.883204	20
brainsQTL	brain	sQTL	chr1:204397348:204399049:clu_218111_	1	PIK3C2B	204398198	rs17334387	1	204396830	A	G	0.111332	-0.012	0.0201	0.5505	-0.313254	0.0446838	2.37514e-12	0.0383075	0.0643974	0.551936	0.718593	18
brainsQTL	brain	sQTL	chr1:204399166:204400797:clu_218111_	1	PIK3C2B	204399982	rs17406271	1	204396728	C	A	0.111332	-0.0114	0.02	0.5698	0.328919	0.044902	2.38456e-13	-0.034659	0.0609891	0.569843	0.760988	20
brainsQTL	brain	sQTL	chr1:204423919:204425041:clu_218121_	1	PIK3C2B	204424480	rs16853773	1	204436066	A	G	0.206759	-0.0024	0.0144	0.8696	0.3091	0.035095	1.27936e-18	-0.00776447	0.0465951	0.867656	0.58736	20
brainsQTL	brain	sQTL	chr1:204439014:204463484:clu_218133_	1	PIK3C2B	204451249	rs3789051	1	204494436	T	C	0.459245	-0.0092	0.0111	0.4065	0.334397	0.0295957	1.32961e-29	-0.0275122	0.0332832	0.408459	0.544364	20
brainsQTL	brain	sQTL	chr1:204448261:204463484:clu_218133_	1	PIK3C2B	204455872	rs12117054	1	204454741	A	G	0.470179	-0.0038	0.0112	0.7315	0.153758	0.0277862	3.1375e-08	-0.0247142	0.0729787	0.734874	0.422282	20
brainsQTL	brain	sQTL	chr1:204459059:204459196:clu_218133_	1	PIK3C2B	204459128	rs12402641	1	204452779	A	G	0.470179	-0.0034	0.0112	0.7585	-0.251045	0.0293668	1.24596e-17	0.0135434	0.0446416	0.7616	0.555947	20
brainsQTL	brain	sQTL	chr1:204459059:204463484:clu_218133_	1	PIK3C2B	204461272	rs4252687	1	204497335	G	C	0.308151	0.0173	0.0118	0.1449	-0.184666	0.0324418	1.25397e-08	-0.0936826	0.0659845	0.155676	0.383091	14
brainsQTL	brain	sQTL	ENSG00000108443.14	17	RPS6KB1	57999171	rs8068913	17	57973096	T	C	0.263419	-0.0018	0.0126	0.8885	0.0734366	0.00909636	6.84877e-16	-0.0245109	0.171603	0.886421	0.0862463	20
brainsQTL	brain	sQTL	chr17:57970686:57987923:clu_261522_	17	RPS6KB1	57979304	rs12103623	17	57991375	G	T	0.263419	-0.0013	0.0128	0.9201	0.190631	0.0325553	4.75254e-09	-0.00681946	0.0671555	0.919116	0.0531112	20
brainsQTL	brain	sQTL	ENSG00000112977.16	5	DAP	10720344	rs11740244	5	10761009	C	G	0.290258	0.0248	0.0131	0.05969	0.0809996	0.00887229	6.88123e-20	0.306174	0.16517	0.0637828	0.683156	20
brainsQTL	brain	sQTL	ENSG00000103319.12	16	EEF2K	22258829	rs6497580	16	22232426	T	G	0.298211	0.0103	0.012	0.389	0.140103	0.00873975	7.81491e-58	0.0735172	0.0857738	0.391387	0.416514	20
brainsQTL	brain	sQTL	chr16:22274508:22277711:clu_36499_	16	EEF2K	22276110	rs4783362	16	22226978	G	A	0.299205	0.0101	0.0119	0.3984	0.175261	0.0315765	2.85085e-08	0.0576284	0.0686881	0.401477	0.271522	20
brainsQTL	brain	sQTL	chr6:152443811:152451855:clu_248428_	6	SYNE1	152447833	rs35591210	6	152453291	A	G	0.082505	-0.0039	0.0253	0.877	0.306707	0.0525741	5.4181e-09	-0.0127157	0.082518	0.877534	0.360886	7
brainsQTL	brain	sQTL	ENSG00000179632.10	8	MAF1	145160939	rs6558300	8	145168086	G	C	0.0954274	-0.0005	0.023	0.9825	0.118889	0.0162215	2.31734e-13	-0.00420561	0.193459	0.982656	0.0256578	16
brainsQTL	brain	sQTL	ENSG00000134324.12	2	LPIN1	11892628	rs3795974	2	11924950	T	C	0.403579	0.002	0.0114	0.8571	0.202648	0.0083964	1.07176e-128	0.00986935	0.0562568	0.860739	0.570101	20
brainsQTL	brain	sQTL	chr2:11853938:11905659:clu_232624_	2	LPIN1	11879798	rs4669769	2	11817812	G	C	0.393638	-0.0027	0.0122	0.8248	-0.198927	0.0306877	9.03349e-11	0.0135728	0.0613649	0.82495	0.696708	12
brainsQTL	brain	sQTL	chr2:11886797:11905659:clu_232624_	2	LPIN1	11896228	rs4669769	2	11817812	G	C	0.393638	-0.0027	0.0122	0.8248	0.193177	0.0296782	7.56182e-11	-0.0139768	0.0631909	0.824949	0.72763	13
brainsQTL	brain	sQTL	chr2:11919334:11919645:clu_232629_	2	LPIN1	11919490	rs11691509	2	11923179	T	C	0.294235	-0.0112	0.0127	0.3768	-0.358117	0.0293153	2.55185e-34	0.0312747	0.0355555	0.379076	0.579241	20
brainsQTL	brain	sQTL	chr2:11919771:11922345:clu_232630_	2	LPIN1	11921058	rs3795974	2	11924950	T	C	0.403579	0.002	0.0114	0.8571	0.333111	0.0267283	1.19075e-35	0.00600401	0.0342263	0.860749	0.435185	20
brainsQTL	brain	sQTL	chr2:11928582:11935534:clu_232626_	2	LPIN1	11932058	rs3795974	2	11924950	T	C	0.403579	0.002	0.0114	0.8571	0.246081	0.0271594	1.29724e-19	0.00812741	0.0463349	0.860761	0.543421	18
brainsQTL	brain	sQTL	chr7:50773020:50823584:clu_266594_	7	GRB10	50798302	rs2108349	7	50786663	G	A	0.294235	0.0089	0.0121	0.4598	0.191112	0.0350564	4.9928e-08	0.0465694	0.0638872	0.466043	0.961554	20
brainsQTL	brain	sQTL	chr7:50778687:50793710:clu_266594_	7	GRB10	50786198	rs6593139	7	50796429	A	G	0.0715706	0.0056	0.0203	0.7831	-0.294679	0.0503238	4.75128e-09	-0.0190037	0.068965	0.782889	0.961634	20
brainsQTL	brain	sQTL	chr7:50795587:50799969:clu_266594_	7	GRB10	50797778	rs7809623	7	50805499	C	T	0.295229	0.0067	0.0121	0.5785	-0.260981	0.03089	2.9449e-17	-0.0256723	0.0464629	0.580583	0.917711	20
brainsQTL	brain	sQTL	chr7:50823753:50848324:clu_266594_	7	GRB10	50836038	rs4947861	7	50835893	C	T	0.166004	0.0064	0.0144	0.6566	0.304112	0.0394866	1.34324e-14	0.0210449	0.0474298	0.657255	0.564864	20
brainsQTL	brain	sQTL	ENSG00000175634.15	11	RPS6KB2	67199401	rs2302264	11	67207426	A	G	0.421471	0.0128	0.0112	0.2525	0.0836703	0.0086441	3.68631e-22	0.152981	0.134789	0.256387	0.816363	20
brainsQTL	brain	sQTL	chr11:67198986:67200071:clu_291331_	11	RPS6KB2	67199528	rs12787021	11	67204342	G	A	0.424453	0.0085	0.0112	0.4464	-0.210515	0.030765	7.77235e-12	-0.0403771	0.053529	0.450667	0.929399	20
brainsQTL	brain	sQTL	chr11:67200513:67200597:clu_291344_	11	RPS6KB2	67200555	rs10274	11	67202826	A	G	0.421471	0.0129	0.0112	0.2512	0.34547	0.0318259	1.88803e-27	0.0373404	0.0326016	0.252062	0.946738	20
brainsQTL	brain	sQTL	chr11:67200687:67200811:clu_291344_	11	RPS6KB2	67200749	rs10274	11	67202826	A	G	0.421471	0.0129	0.0112	0.2512	-0.312927	0.0279856	5.00966e-29	-0.0412236	0.0359804	0.25191	0.784927	20
brainsQTL	brain	sQTL	chr11:67200728:67200811:clu_291344_	11	RPS6KB2	67200770	rs13859	11	67202156	T	C	0.422465	0.0092	0.0112	0.4108	0.236848	0.0287513	1.75379e-16	0.0388434	0.0475222	0.413714	0.929962	20
brainsQTL	brain	sQTL	ENSG00000100811.14	14	YY1	100726880	rs75279310	14	100709309	T	C	0.217694	0.0079	0.0151	0.5991	0.0664611	0.0114962	7.41919e-09	0.118867	0.228129	0.602332	0.661225	8
brainsQTL	brain	sQTL	ENSG00000168610.16	17	STAT3	40502950	rs9909736	17	40470342	C	A	0.199801	-0.003	0.0139	0.8274	0.0545113	0.00904529	1.67568e-09	-0.0550345	0.255157	0.82923	0.463251	17
brainsQTL	brain	sQTL	chr17:42152819:42157469:clu_259916_	17	G6PC3	42155144	rs1046770	17	42153562	C	G	0.205765	-0.0164	0.0143	0.2509	-0.206664	0.0358922	8.51597e-09	0.0793559	0.0705536	0.260691	0.56471	20
brainsQTL	brain	sQTL	ENSG00000068024.17	2	HDAC4	240146606	rs1053025	2	240015784	C	T	0.520875	-0.0113	0.0123	0.3563	0.0708068	0.00843108	4.52964e-17	-0.159589	0.174748	0.36111	0.298196	17
brainsQTL	brain	sQTL	chr2:240158360:240229830:clu_97675_	2	HDAC4	240194095	rs10179405	2	240269687	T	C	0.0765408	-0.039	0.0232	0.09218	0.381857	0.0551298	4.31323e-12	-0.102132	0.0625193	0.10234	0.650861	14
brainsQTL	brain	sQTL	ENSG00000118515.11	6	SGK1	134564817	rs1763527	6	134499854	C	T	0.500994	0.0053	0.0115	0.6422	0.0551856	0.00843514	6.05642e-11	0.0960396	0.208904	0.64571	0.537017	10
brainsQTL	brain	sQTL	chr17:64492401:64509454:clu_262172_	17	PRKCA	64500928	rs2056071	17	64534580	A	G	0.476143	0.0065	0.011	0.5578	0.190057	0.0265565	8.26399e-13	0.0342003	0.0580744	0.555925	0.77529	20
brainsQTL	brain	sQTL	ENSG00000142208.17	14	AKT1	105248887	rs2498804	14	105233095	A	C	0.323062	0.017	0.0134	0.2039	0.163719	0.00899934	5.93359e-74	0.103836	0.0820463	0.205662	0.424837	16
brainsQTL	brain	sQTL	chr14:105234344:105237562:clu_253838_	14	SIVA1	105235953	rs28368454	14	105230391	C	T	0.34493	0.0164	0.013	0.2068	0.197738	0.0267713	1.51104e-13	0.0829381	0.0666956	0.213672	0.801417	15
brainsQTL	brain	sQTL	ENSG00000158186.13	3	MRAS	138095433	rs1199333	3	138091701	G	T	0.180915	0.007	0.0139	0.6166	0.165932	0.0106793	1.92883e-54	0.042186	0.0838133	0.61473	0.504511	20
brainsQTL	brain	sQTL	chr3:138067167:138091708:clu_142567_	3	MRAS	138079438	rs774373	3	138075633	T	C	0.183897	0.0039	0.0139	0.7821	-0.21483	0.0379676	1.52934e-08	-0.0181539	0.0647818	0.7793	0.738723	13
brainsQTL	brain	sQTL	chr3:138067609:138091708:clu_142567_	3	MRAS	138079658	rs9834911	3	138059949	G	A	0.333002	-0.0004	0.0115	0.9691	-0.639426	0.0364187	5.19944e-69	0.000625561	0.0179849	0.972253	0.626456	20
brainsQTL	brain	sQTL	chr3:138067609:138116166:clu_142567_	3	MRAS	138091888	rs1199334	3	138091140	A	G	0.181909	0.008	0.0139	0.564	0.921868	0.0364368	3.159e-141	0.00867804	0.015082	0.565027	0.8162	20
brainsQTL	brain	sQTL	chr3:138067874:138068526:clu_142567_	3	MRAS	138068200	rs6802211	3	138051423	G	A	0.333996	-0.0004	0.0116	0.9703	0.319554	0.0338286	3.51065e-21	-0.00125174	0.0363008	0.972492	0.71574	20
brainsQTL	brain	sQTL	chr3:138067874:138091708:clu_142567_	3	MRAS	138079791	rs1564407	3	138071564	G	A	0.333996	-0.0004	0.0115	0.9707	0.898671	0.0325608	1.1203e-167	-0.000445102	0.0127967	0.972253	0.627259	20
brainsQTL	brain	sQTL	chr3:138067874:138116166:clu_142567_	3	MRAS	138092020	rs1199333	3	138091701	G	T	0.180915	0.007	0.0139	0.6166	1.00199	0.038275	4.65812e-151	0.00698613	0.013875	0.61461	0.688288	20
brainsQTL	brain	sQTL	chr3:138068221:138068526:clu_142567_	3	MRAS	138068374	rs4678261	3	138089933	A	G	0.332008	0.0008	0.0115	0.9443	0.643053	0.0313479	1.63313e-93	0.00124406	0.0178835	0.94454	0.574464	20
brainsQTL	brain	sQTL	chr3:138091918:138116166:clu_142567_	3	MRAS	138104042	rs1199336	3	138088221	T	A	0.180915	0.006	0.014	0.6653	-0.354464	0.0347451	1.9451e-24	-0.016927	0.0395311	0.66851	0.452664	20
brainsQTL	brain	sQTL	ENSG00000133703.13	12	KRAS	25381025	rs7312739	12	25345004	C	T	0.477137	-0.017	0.011	0.1231	0.165581	0.00834051	1.04696e-87	-0.102669	0.0666339	0.123367	0.373643	20
brainsQTL	brain	sQTL	ENSG00000174775.17	11	HRAS	534764	rs35333170	11	526478	G	A	0.0994036	0.0124	0.0183	0.498	0.132713	0.0138143	7.47161e-22	0.0934346	0.138234	0.499094	0.639668	20
brainsQTL	brain	sQTL	chr11:528337:538523:clu_287045_	11	LRRC56	533430	rs7938775	11	537031	C	G	0.212724	0.0008	0.0149	0.9585	0.268472	0.0382655	2.28265e-12	0.00297983	0.055501	0.957182	0.259825	20
brainsQTL	brain	sQTL	chr11:528337:538598:clu_287045_	11	LRRC56	533468	rs7938775	11	537031	C	G	0.212724	0.0008	0.0149	0.9585	0.247083	0.0364254	1.17496e-11	0.00323778	0.0603056	0.957183	0.241155	20
brainsQTL	brain	sQTL	chr11:528337:539580:clu_287045_	11	LRRC56	533958	rs75142770	11	555645	G	T	0.204771	0.0148	0.0148	0.3163	-0.22133	0.0371228	2.49028e-09	-0.0668686	0.0678026	0.324023	0.846469	20
brainsQTL	brain	sQTL	chr11:534375:535257:clu_10644_	11	HRAS	534816	rs117011293	11	527311	G	T	0.0626243	0.0155	0.0285	0.5874	0.71817	0.0621758	7.32736e-31	0.0215826	0.0397282	0.586952	0.194873	20
brainsQTL	brain	sQTL	chr11:534375:535416:clu_10644_	11	HRAS	534896	rs117011293	11	527311	G	T	0.0626243	0.0155	0.0285	0.5874	-0.827344	0.0647221	2.03975e-37	-0.0187346	0.0344787	0.586876	0.200876	20
brainsQTL	brain	sQTL	ENSG00000140474.14	15	ULK3	75132073	rs6495122	15	75125645	A	C	0.470179	-0.0042	0.011	0.7053	0.264906	0.00821933	6.78521e-228	-0.0158547	0.0415271	0.702616	0.881503	20
brainsQTL	brain	sQTL	chr15:75129776:75130092:clu_21499_	15	ULK3	75129934	rs12898397	15	75130093	T	C	0.420477	-0.0029	0.0112	0.7977	1.22533	0.0192411	0	-0.00236671	0.00914049	0.795692	0.844481	20
brainsQTL	brain	sQTL	chr15:75129776:75130098:clu_21499_	15	ULK3	75129937	rs12898397	15	75130093	T	C	0.420477	-0.0029	0.0112	0.7977	-1.22542	0.0196444	0	0.00236653	0.00913977	0.795692	0.805035	20
brainsQTL	brain	sQTL	chr12:52463832:52464138:clu_82849_	12	C12orf44	52463985	rs118105471	12	52541880	T	C	0.0109344	0.0308	0.0476	0.5173	1.56091	0.115607	1.52355e-41	0.0197321	0.03053	0.518074	0.111317	12
brainsQTL	brain	sQTL	chr12:52464267:52467359:clu_82837_	12	C12orf44	52465813	rs2701117	12	52467228	T	G	0.05666	-0.0151	0.0298	0.613	-0.54854	0.0830481	3.97274e-11	0.0275276	0.0544857	0.613399	0.898736	19
brainsQTL	brain	sQTL	chr12:52464267:52470570:clu_82837_	12	C12orf44	52467418	rs4762052	12	52488815	T	C	0.0397614	0.026	0.0318	0.4147	0.448826	0.064707	4.02574e-12	0.0579289	0.0713421	0.416798	0.49977	13
brainsQTL	brain	sQTL	chr12:52467686:52470570:clu_82837_	12	C12orf44	52469128	rs2603745	12	52464773	A	C	0.0606362	-0.0153	0.0297	0.605	0.518837	0.0786261	4.14531e-11	-0.029489	0.0574176	0.60754	0.910863	19
brainsQTL	brain	sQTL	ENSG00000023287.13	8	RB1CC1	53596710	rs144744989	8	53454397	C	T	0.0129225	-0.0368	0.0558	0.5096	0.143738	0.023407	8.21104e-10	-0.256022	0.39044	0.512
brainsQTL	brain	sQTL	chr8:53536287:53537277:clu_67733_	8	RB1CC1	53536782	rs56409719	8	53630582	A	G	0.200795	-0.0253	0.0156	0.106	0.249695	0.0322037	8.93028e-15	-0.101323	0.0638281	0.112413	0.119479	20
brainsQTL	brain	sQTL	chr8:53536419:53537277:clu_67733_	8	RB1CC1	53536848	rs56409719	8	53630582	A	G	0.200795	-0.0253	0.0156	0.106	-0.217687	0.0332242	5.67438e-11	0.116222	0.0738251	0.115422	0.119559	13
brainsQTL	brain	sQTL	chr8:53598080:53598497:clu_67736_	8	RB1CC1	53598288	rs144744989	8	53454397	C	T	0.0129225	-0.0368	0.0558	0.5096	-0.895762	0.153734	5.65319e-09	0.0410823	0.0626911	0.512266
brainsQTL	brain	sQTL	chr8:53598080:53599413:clu_67736_	8	RB1CC1	53598746	rs144744989	8	53454397	C	T	0.0129225	-0.0368	0.0558	0.5096	1.14172	0.147553	1.01262e-14	-0.0322321	0.0490509	0.511107
brainsQTL	brain	sQTL	chr8:53598716:53599413:clu_67736_	8	RB1CC1	53599064	rs144744989	8	53454397	C	T	0.0129225	-0.0368	0.0558	0.5096	-0.755948	0.129626	5.48446e-09	0.0486806	0.0742851	0.512261
brainsQTL	brain	sQTL	ENSG00000078142.13	18	PIK3C3	39601496	rs52911	18	39554939	A	G	0.33499	-0.0012	0.012	0.9203	0.0722074	0.00875202	1.57899e-16	-0.0166188	0.1662	0.92035	0.120431	20
brainsQTL	brain	sQTL	chr18:39550420:39567776:clu_24393_	18	PIK3C3	39559098	rs35617320	18	39538043	G	A	0.10835	-0.024	0.0188	0.2022	0.268039	0.0467827	1.00763e-08	-0.0895393	0.0718591	0.21275	0.404985	19
brainsQTL	brain	sQTL	ENSG00000126775.9	14	ATG14	55855828	rs7146752	14	55738907	G	A	0.444334	-0.0107	0.0112	0.3417	0.0699277	0.00863485	5.57297e-16	-0.153015	0.161276	0.342734	0.0108255	20
brainsQTL	brain	sQTL	ENSG00000145016.16	3	RUBCN	197436168	rs6583252	3	197472683	G	A	0.106362	0.034	0.0191	0.07579	0.0647098	0.0116662	2.90977e-08	0.525423	0.309991	0.0900833	0.774572	15
brainsQTL	brain	sQTL	chr3:197432046:197444848:clu_33517_	3	KIAA0226	197438447	rs9854948	3	197462476	C	T	0.102386	-0.0152	0.0198	0.4437	-0.376647	0.0492878	2.14223e-14	0.0403561	0.0528337	0.444967	0.0164311	16
brainsQTL	brain	sQTL	chr3:197432046:197463526:clu_33517_	3	KIAA0226	197447786	rs28613953	3	197456768	A	T	0.10338	-0.0154	0.0197	0.4326	-0.316335	0.0490224	1.09759e-10	0.0486826	0.0627311	0.437718	0.0236519	16
brainsQTL	brain	sQTL	chr3:197433551:197444848:clu_33517_	3	KIAA0226	197439200	rs28613953	3	197456768	A	T	0.10338	-0.0154	0.0197	0.4326	0.290097	0.049084	3.41642e-09	-0.0530856	0.0684996	0.438354	0.00884661	20
brainsQTL	brain	sQTL	chr3:197445001:197463526:clu_33517_	3	KIAA0226	197454264	rs9858489	3	197458897	T	A	0.10338	-0.0156	0.0197	0.4263	0.36275	0.0505679	7.30958e-13	-0.0430048	0.0546373	0.431225	0.0132864	20
brainsQTL	brain	sQTL	chr3:197475316:197476140:clu_33517_	3	KIAA0226	197475728	rs6583252	3	197472683	G	A	0.106362	0.034	0.0191	0.07579	-0.313386	0.0455261	5.83417e-12	-0.108493	0.0629522	0.0848141	0.795613	13
brainsQTL	brain	sQTL	ENSG00000136869.16	9	TLR4	120476733	rs11536871	9	120470498	C	A	0.0347913	-0.0249	0.0279	0.3716	0.140445	0.0162155	4.67013e-18	-0.177294	0.199706	0.374663	0.222886	20
brainsQTL	brain	sQTL	ENSG00000097033.14	1	SH3GLB1	87192060	rs263492	1	87223004	G	A	0.116302	-0.002	0.0167	0.9051	0.0724117	0.0125753	8.49915e-09	-0.0276198	0.230676	0.904693	0.421279	20
brainsQTL	brain	sQTL	ENSG00000189403.15	13	HMGB1	31111287	rs2249825	13	31037903	C	G	0.270378	0.013	0.0136	0.3421	0.294268	0.0100853	3.69903e-187	0.0441774	0.0462412	0.339391	0.221459	20
brainsQTL	brain	sQTL	chr13:31037831:31037952:clu_134896_	13	HMGB1	31037892	rs1045411	13	31033232	T	C	0.271372	0.0129	0.0135	0.3398	0.257362	0.0321884	1.29076e-15	0.050124	0.0528286	0.34272	0.378844	15
brainsQTL	brain	sQTL	ENSG00000119729.12	2	RHOQ	46790386	rs56086832	2	46804631	T	C	0.271372	0.0062	0.0123	0.6124	0.150358	0.00920553	5.70677e-60	0.0412349	0.0818437	0.614384	0.226213	20
brainsQTL	brain	sQTL	chr2:46808730:46809969:clu_89931_	2	PIGF	46809350	rs6544904	2	46847464	C	T	0.0924453	-0.0309	0.019	0.1046	-0.377231	0.0448462	4.04225e-17	0.0819127	0.0512998	0.110322	0.472249	20
brainsQTL	brain	sQTL	ENSG00000163291.14	4	PAQR3	79834436	rs6534087	4	79859824	A	C	0.173956	-0.0248	0.0141	0.07979	0.066617	0.00941161	1.46068e-12	-0.372277	0.218095	0.0878306	0.864525	10
brainsQTL	brain	sQTL	ENSG00000158828.8	1	PINK1	20968977	rs559542	1	20978410	C	T	0.413519	0.0028	0.0112	0.8043	0.0757961	0.00842247	2.27216e-19	0.0369412	0.147822	0.802662	0.861393	20
brainsQTL	brain	sQTL	chr1:20960428:20964335:clu_100351_	1	PINK1	20962382	rs148871409	1	20960385	T	A	0.0437376	0.016	0.0276	0.5604	-0.729217	0.0576315	1.07555e-36	-0.0219413	0.0378885	0.56252	0.856985	19
brainsQTL	brain	sQTL	chr1:20964622:20966385:clu_100351_	1	PINK1	20965504	rs148871409	1	20960385	T	A	0.0437376	0.016	0.0276	0.5604	0.945554	0.0598076	2.65715e-56	0.0169213	0.0292088	0.562373	0.87706	20
brainsQTL	brain	sQTL	ENSG00000069869.17	15	NEDD4	56202489	rs8032922	15	56295536	C	T	0.488072	0.0122	0.0113	0.2806	0.0516837	0.00840318	7.72429e-10	0.236051	0.221981	0.287606	0.504923	20
brainsQTL	brain	sQTL	ENSG00000139112.11	12	GABARAPL1	10370392	rs2302486	12	10365574	G	C	0.275348	0.0124	0.0123	0.3129	0.1373	0.00899226	1.23696e-52	0.0903133	0.0897801	0.314445	0.630224	20
brainsQTL	brain	sQTL	chr12:10367378:10370662:clu_80766_	12	GABARAPL1	10369020	rs58290036	12	10367376	T	C	0.0685885	0.0119	0.0247	0.6286	-1.02913	0.0626324	1.14387e-60	-0.0115632	0.0240113	0.630108	0.533105	20
brainsQTL	brain	sQTL	chr12:10370740:10373039:clu_80766_	12	GABARAPL1	10371890	rs2302486	12	10365574	G	C	0.275348	0.0124	0.0123	0.3129	0.206522	0.0283817	3.42402e-13	0.0600421	0.0601267	0.317993	0.926928	20
brainsQTL	brain	sQTL	ENSG00000197548.12	3	ATG7	11456567	rs2594971	3	11313910	G	A	0.367793	0.0133	0.0116	0.2516	0.0694719	0.0083565	9.29087e-17	0.191444	0.168554	0.25604	0.676118	20
brainsQTL	brain	sQTL	chr3:11324124:11340160:clu_137461_	3	ATG7	11332142	rs2256773	3	11386329	C	G	0.410537	0.0113	0.0115	0.3265	0.170031	0.0310107	4.18245e-08	0.0664585	0.0687123	0.333444	0.74568	20
brainsQTL	brain	sQTL	ENSG00000140941.14	16	MAP1LC3B	87427972	rs56974220	16	87457526	G	A	0.0606362	0.0097	0.023	0.6744	0.0884487	0.0141736	4.36515e-10	0.109668	0.260631	0.673916	0.293069	20
brainsQTL	brain	sQTL	ENSG00000168397.17	2	ATG4B	242594950	rs61174848	2	242508755	C	T	0.28827	-0.0007	0.0155	0.9655	0.082467	0.00918279	2.69303e-19	-0.00848825	0.187956	0.963979	0.381035	6
brainsQTL	brain	sQTL	chr2:242598602:242606064:clu_242365_	2	ATG4B	242602333	rs2379195	2	242492540	A	G	0.364811	-0.0027	0.0123	0.829	0.165045	0.0290984	1.41179e-08	-0.0163592	0.0745809	0.826379	0.459129	17
brainsQTL	brain	sQTL	ENSG00000101460.13	20	MAP1LC3A	33141403	rs6120675	20	33138870	T	C	0.502982	0.0059	0.0111	0.5919	0.145792	0.00831567	8.13012e-69	0.0404685	0.0761707	0.59522	0.187012	20
brainsQTL	brain	sQTL	ENSG00000170296.10	17	GABARAP	7144547	rs12449427	17	7173279	C	G	0.262425	0.0122	0.014	0.3838	0.0952407	0.00963382	4.78385e-23	0.128096	0.147566	0.38536	0.335366	20
brainsQTL	brain	sQTL	chr17:7144998:7145398:clu_146232_	17	GABARAP	7145198	rs148570698	17	7175379	T	C	0.0765408	0.0056	0.0239	0.8146	-0.285699	0.0468475	1.07071e-09	-0.019601	0.0837162	0.814879	0.21637	17
brainsQTL	brain	sQTL	chr17:7144998:7145560:clu_146232_	17	GABARAP	7145279	rs148570698	17	7175379	T	C	0.0765408	0.0056	0.0239	0.8146	0.26988	0.0466538	7.26302e-09	0.02075	0.0886306	0.814894	0.362907	7
brainsQTL	brain	sQTL	ENSG00000066739.12	14	ATG2B	96787605	rs8007718	14	96770720	G	T	0.275348	-0.0058	0.0122	0.6379	0.0662207	0.00916192	4.90825e-13	-0.087586	0.184631	0.635226	0.378321	12
bloodeQTL	blood	eQTL	ENSG00000118369	11	USP35	77912807	rs2511162	11	77927101	G	A	0.195825	0.0591	0.0146	5.47e-05	0.368467	0.0116514	1.71e-219	0.160394	0.039947	5.94e-05	0.053	20
bloodeQTL	blood	eQTL	ENSG00000103202	16	NME4	453546	rs6600214	16	444814	T	C	0.294235	-0.055	0.014	8.46e-05	0.512426	0.00937247	0	-0.107333	0.0273915	8.91e-05	0.0351	20
brainsQTL	brain	sQTL	ENSG00000070540.13	17	WIPI1	66435371	rs2952293	17	66454017	G	T	0.554672	0.0027	0.0112	0.8103	0.137628	0.00831259	1.43464e-61	0.0196181	0.0813873	0.80952	0.967376	20
brainsQTL	brain	sQTL	chr17:66429716:66431761:clu_152822_	17	WIPI1	66430738	rs883620	17	66442130	C	G	0.33499	0.0035	0.0118	0.7658	-0.170269	0.0283927	2.01085e-09	-0.0205557	0.0693869	0.767041	0.627918	17
brainsQTL	brain	sQTL	chr17:66437390:66440634:clu_152823_	17	WIPI1	66439012	rs11656906	17	66428893	C	T	0.328032	0.0012	0.012	0.9224	-0.168832	0.02739	7.0927e-10	-0.00710764	0.0710857	0.920355	0.920034	20
brainsQTL	brain	sQTL	chr17:66447038:66453483:clu_152824_	17	WIPI1	66450260	rs883541	17	66449122	G	A	0.236581	0.0054	0.013	0.6785	-0.422864	0.0354183	7.39868e-33	-0.0127701	0.0307613	0.678044	0.796444	20
brainsQTL	brain	sQTL	chr17:66449133:66453483:clu_152824_	17	WIPI1	66451308	rs883541	17	66449122	G	A	0.236581	0.0054	0.013	0.6785	0.264792	0.0323786	2.88574e-16	0.0203934	0.0491584	0.678252	0.884197	20
brainsQTL	brain	sQTL	chr17:66452625:66453483:clu_152824_	17	WIPI1	66453054	rs71378929	17	66453410	T	C	0.295229	-0.0004	0.0121	0.9748	-0.322512	0.0303941	2.64878e-26	0.00124026	0.0375182	0.973629	0.972759	20
brainsQTL	brain	sQTL	ENSG00000141580.16	17	WDR45B	80589433	rs9788998	17	80605644	A	G	0.501988	0.0017	0.0119	0.8838	0.0471163	0.00833852	1.60039e-08	0.0360809	0.252647	0.886439	0.736532	20
brainsQTL	brain	sQTL	chr17:80579675:80583265:clu_154567_	17	WDR45B	80581470	rs2291393	17	80585094	T	C	0.253479	0.0066	0.0139	0.6372	0.227842	0.0304128	6.80177e-14	0.0289675	0.0611296	0.635593	0.821272	20
brainsQTL	brain	sQTL	chr17:80579675:80601825:clu_154567_	17	WDR45B	80590750	rs12938396	17	80603928	T	C	0.254473	0.0077	0.0137	0.572	0.266122	0.036105	1.69606e-13	0.028934	0.0516295	0.575195	0.722759	20
brainsQTL	brain	sQTL	chr17:80585167:80588797:clu_154567_	17	WDR45B	80586982	rs2291393	17	80585094	T	C	0.253479	0.0066	0.0139	0.6372	-0.481505	0.0314635	7.23388e-53	-0.013707	0.0288817	0.635078	0.921163	20
brainsQTL	brain	sQTL	chr17:80585167:80601825:clu_154567_	17	WDR45B	80593496	rs3826309	17	80583230	G	A	0.253479	0.0063	0.014	0.6526	-0.368632	0.0318497	5.57527e-31	-0.0170902	0.0380069	0.652955	0.893544	20
brainsQTL	brain	sQTL	chr17:80588898:80601825:clu_154567_	17	WDR45B	80595362	rs12946854	17	80598456	C	A	0.251491	0.0072	0.0138	0.6025	0.241507	0.0320984	5.3141e-14	0.0298128	0.0572783	0.602723	0.666949	20
brainsQTL	brain	sQTL	ENSG00000145782.13	5	ATG12	115170715	rs57633641	5	115172463	A	T	0.186879	0.0086	0.0198	0.6629	0.129632	0.010205	5.70148e-37	0.0663415	0.152829	0.664223	0.140046	20
brainsQTL	brain	sQTL	chr5:115168361:115169209:clu_44653_	5	ATG12	115168785	rs1058600	5	115166713	T	C	0.225646	0.0049	0.0188	0.7928	0.247821	0.0351171	1.70159e-12	0.0197724	0.075913	0.794508	0.193355	20
brainsQTL	brain	sQTL	chr5:115168361:115177087:clu_44653_	5	ATG12	115172724	rs147706083	5	115176192	T	A	0.0159046	0.0067	0.0735	0.9269	-0.93555	0.150482	5.06674e-10	-0.00716156	0.0785719	0.927376
brainsQTL	brain	sQTL	chr5:115173461:115176194:clu_44653_	5	ATG12	115174828	rs147706083	5	115176192	T	A	0.0159046	0.0067	0.0735	0.9269	-1.3046	0.138357	4.13015e-21	-0.00513567	0.0563417	0.927372	0.492149	4
brainsQTL	brain	sQTL	chr5:115176309:115177087:clu_44653_	5	ATG12	115176698	rs147706083	5	115176192	T	A	0.0159046	0.0067	0.0735	0.9269	-1.03939	0.135367	1.61197e-14	-0.00644607	0.0707193	0.927373	0.795293	5
brainsQTL	brain	sQTL	chr5:115176631:115177087:clu_44653_	5	ATG12	115176859	rs34852	5	115161117	T	C	0.545726	-0.0107	0.0122	0.3797	-0.20529	0.0296169	4.16385e-12	0.0521215	0.0599021	0.384239	0.250205	14
brainsQTL	brain	sQTL	ENSG00000085978.22	2	ATG16L1	234161508	rs3792112	2	234176609	C	T	0.464215	-0.0055	0.011	0.6147	0.054593	0.0083378	5.84527e-11	-0.100746	0.202078	0.618097	0.644837	20
brainsQTL	brain	sQTL	chr2:234164841:234178648:clu_241812_	2	ATG16L1	234171744	rs13418066	2	234145944	C	A	0.529821	0.009	0.0113	0.4279	-0.253896	0.0312469	4.45588e-16	-0.0354475	0.0447196	0.427975	0.7442	20
brainsQTL	brain	sQTL	chr2:234172711:234173659:clu_241814_	2	ATG16L1	234173185	rs28454240	2	234145618	T	C	0.531809	0.0093	0.0113	0.4123	-0.128297	0.0225616	1.29659e-08	-0.0724883	0.0889948	0.415346	0.697768	20
brainsQTL	brain	sQTL	chr6:106740981:106743074:clu_246951_	6	ATG5	106742028	rs10499049	6	106743135	G	A	0.0685885	0.0226	0.0218	0.2998	0.401868	0.0500107	9.30876e-16	0.0562373	0.0546962	0.303867	0.133217	20
brainsQTL	brain	sQTL	ENSG00000152348.16	5	ATG10	81420259	rs6875409	5	81297077	G	A	0.230616	-0.0114	0.0127	0.3665	0.244298	0.00908206	2.25984e-159	-0.0466644	0.0520147	0.369645	0.188863	20
brainsQTL	brain	sQTL	ENSG00000186468.13	5	RPS23	81571677	rs3739	5	81569311	G	A	0.299205	-0.0001	0.012	0.9908	0.30825	0.00849784	4.16524e-288	-0.000324412	0.0389294	0.993351	0.170512	20
brainsQTL	brain	sQTL	chr5:81268125:81283378:clu_169634_	5	ATG10	81275752	rs12109996	5	81279021	G	C	0.230616	-0.0105	0.0127	0.409	0.190493	0.0302799	3.15257e-10	-0.05512	0.0672422	0.412374	0.172778	20
brainsQTL	brain	sQTL	chr7:99750380:99751023:clu_305762_	7	LAMTOR4	99750702	rs3736591	7	99751017	A	G	0.393638	-0.0223	0.0113	0.0484	-0.575149	0.0338247	7.69399e-65	0.0387725	0.0197789	0.0499615	0.334714	20
brainsQTL	brain	sQTL	chr22:32215211:32217488:clu_120695_	22	DEPDC5	32216350	rs113580004	22	32126629	T	C	0.0407555	0.0877	0.0307	0.00425	-0.50668	0.0768591	4.33004e-11	-0.173088	0.0660347	0.00876312	0.000501762	20
brainsQTL	brain	sQTL	chr1:43906257:43906895:clu_103034_	1	SZT2	43906576	rs839772	1	43873483	A	G	0.420477	0.024	0.0111	0.03038	0.138555	0.0243822	1.32657e-08	0.173217	0.0857159	0.0432978	0.131751	20
brainsQTL	brain	sQTL	chr1:43909148:43911565:clu_103037_	1	SZT2	43910356	rs2251804	1	43917409	C	T	0.425447	0.0247	0.0111	0.02651	-0.203999	0.0285532	9.03139e-13	-0.121079	0.0569902	0.0336232	0.0624132	20
brainsQTL	brain	sQTL	ENSG00000159720.12	16	ATP6V0D1	67493500	rs56122266	16	67471861	A	G	0.0337972	-0.0652	0.0309	0.0349	0.130293	0.0225222	7.24738e-09	-0.500411	0.25244	0.0474464	0.133109	20
brainsQTL	brain	sQTL	chr16:1549475:1550097:clu_34111_	16	TELO2	1549786	rs2745104	16	1539851	G	C	0.375746	-0.0283	0.0117	0.01577	0.226094	0.0274631	1.8309e-16	-0.125169	0.0539356	0.0203024	0.393307	20
brainsQTL	brain	sQTL	chr16:1550700:1551664:clu_34112_	16	TELO2	1551182	rs13336368	16	1539532	T	G	0.375746	-0.0282	0.0117	0.01611	0.148404	0.0258252	9.11183e-09	-0.190022	0.0854928	0.0262385	0.32903	16
brainsQTL	brain	sQTL	chr16:1555602:1556226:clu_34115_	16	TELO2	1555914	rs2272972	16	1543568	G	C	0.389662	-0.0288	0.0123	0.01898	0.194939	0.0326745	2.42998e-09	-0.147739	0.067782	0.0292861	0.517038	19
brainsQTL	brain	sQTL	chr5:81283497:81460218:clu_169627_	5	ATG10	81371858	rs2406905	5	81260121	T	G	0.403579	0.0181	0.0114	0.1108	0.475728	0.0295291	2.15396e-58	0.038047	0.0240794	0.114092	0.805031	20
brainsQTL	brain	sQTL	chr16:1556330:1556485:clu_34116_	16	TELO2	1556408	rs2745098	16	1536535	T	C	0.373757	-0.0276	0.0117	0.01835	0.155935	0.0284381	4.17443e-08	-0.176997	0.08168	0.0302385	0.217518	8
brainsQTL	brain	sQTL	chr16:1556334:1556485:clu_34116_	16	TELO2	1556410	rs2745104	16	1539851	G	C	0.375746	-0.0283	0.0117	0.01577	0.249288	0.0300673	1.12287e-16	-0.113523	0.0488902	0.0202326	0.594024	20
brainsQTL	brain	sQTL	chr5:81354421:81460218:clu_169627_	5	ATG10	81407320	rs7728044	5	81415573	T	C	0.234592	0.0002	0.0132	0.9901	-0.181155	0.0306665	3.47867e-09	-0.00110403	0.0728662	0.987911	0.462091	10
brainsQTL	brain	sQTL	chr7:50694675:50742133:clu_266592_	7	GRB10	50718404	rs2299156	7	50764404	T	C	0.203777	0.0368	0.0139	0.008168	0.20054	0.0344006	5.55784e-09	0.183504	0.0761259	0.015929	0.374765	20
brainsQTL	brain	sQTL	chr5:81460356:81474309:clu_169627_	5	ATG10	81467332	rs6884232	5	81550043	G	A	0.23161	-0.0071	0.0128	0.581	-0.205396	0.0296587	4.34952e-12	0.0345673	0.0625181	0.58032	0.28487	20
brainsQTL	brain	sQTL	ENSG00000154229.12	17	PRKCA	64552796	rs9895770	17	64534818	T	G	0.246521	-0.0302	0.0128	0.01805	0.0654098	0.00995324	4.97414e-11	-0.461705	0.207919	0.0263781	0.0652399	19
brainsQTL	brain	sQTL	chr5:81474406:81548381:clu_169628_	5	ATG10	81511394	rs2115467	5	81551477	G	A	0.466203	-0.0049	0.0111	0.6613	-0.226324	0.0286759	2.96292e-15	0.0216504	0.0491215	0.659392	0.136417	20
brainsQTL	brain	sQTL	chr14:55861433:55862658:clu_124684_	14	ATG14	55862046	rs17742886	14	55861890	A	G	0.154076	0.0342	0.0156	0.02851	0.27039	0.0407203	3.13306e-11	0.126484	0.0607576	0.0373625	0.0239493	20
brainsQTL	brain	sQTL	chr5:81474406:81571964:clu_169628_	5	ATG10	81523185	rs4703874	5	81546274	T	C	0.466203	-0.005	0.0111	0.6561	0.408862	0.0311262	2.05836e-39	-0.0122291	0.0271645	0.652577	0.0696177	20
brainsQTL	brain	sQTL	ENSG00000157954.15	7	WIPI2	5251649	rs13244634	7	5273464	T	C	0.253479	0.0437	0.013	0.0007627	0.244996	0.0105656	6.00868e-119	0.17837	0.0536168	0.000878611	0.0035156	20
brainsQTL	brain	sQTL	chr5:81548478:81549133:clu_169628_	5	ATG10	81548806	rs6452448	5	81487328	G	C	0.457256	-0.0067	0.0112	0.5477	-0.316454	0.0321215	6.73475e-23	0.0211721	0.0354574	0.550431	0.0617869	20
brainsQTL	brain	sQTL	chr7:5269336:5270466:clu_300794_	7	WIPI2	5269901	rs7785898	7	5269424	A	C	0.124254	-0.0546	0.0174	0.001743	0.470071	0.0394602	1.01824e-32	-0.116153	0.0382783	0.00240997	0.0351567	20
brainsQTL	brain	sQTL	ENSG00000168010.11	11	ATG16L2	72540085	rs7943424	11	72609119	T	C	0.44831	-0.0039	0.0111	0.7238	0.101031	0.00835286	1.11768e-33	-0.0386021	0.109914	0.725436	0.842227	20
brainsQTL	brain	sQTL	chr11:72525608:72527208:clu_291786_	11	ATG16L2	72526408	rs6592490	11	72519756	A	C	0.45328	0.005	0.011	0.6532	0.20525	0.0269198	2.4498e-14	0.0243605	0.0536883	0.650016	0.658459	20
brainsQTL	brain	sQTL	chr11:72525608:72527211:clu_291786_	11	ATG16L2	72526410	rs10431172	11	72512630	C	T	0.454274	0.0051	0.011	0.64	0.223619	0.0258036	4.46778e-18	0.0228067	0.0492612	0.643383	0.741294	20
brainsQTL	brain	sQTL	chr11:72525608:72527773:clu_291786_	11	ATG16L2	72526690	rs10898880	11	72525111	C	A	0.450298	0.0042	0.0111	0.7073	0.274101	0.0279328	9.90846e-23	0.0153228	0.0405261	0.705358	0.72602	20
brainsQTL	brain	sQTL	chr11:72527394:72527773:clu_291786_	11	ATG16L2	72527584	rs10751216	11	72526123	C	T	0.457256	0.0044	0.0111	0.6882	0.206818	0.0271233	2.43808e-14	0.0212747	0.0537428	0.692207	0.867354	20
brainsQTL	brain	sQTL	chr11:72534842:72535105:clu_291788_	11	ATG16L2	72534974	rs4944016	11	72597438	T	C	0.191849	-0.0041	0.0129	0.7491	0.211725	0.0324753	7.04996e-11	-0.0193647	0.0610003	0.7509	0.843756	20
brainsQTL	brain	sQTL	chr11:72535536:72535779:clu_291788_	11	ATG16L2	72535658	rs6592505	11	72711615	T	C	0.171968	-0.0039	0.0133	0.7683	0.203605	0.0361282	1.74426e-08	-0.0191547	0.0654109	0.769647	0.845442	20
brainsQTL	brain	sQTL	chr11:72537634:72539404:clu_291788_	11	ATG16L2	72538519	rs11604683	11	72538546	C	T	0.17992	-0.0074	0.0135	0.5817	0.354799	0.0384105	2.53423e-20	-0.0208569	0.0381167	0.584251	0.915587	20
brainsQTL	brain	sQTL	chr11:72537868:72539404:clu_291788_	11	ATG16L2	72538636	rs12808517	11	72601276	T	C	0.171968	-0.0062	0.0134	0.6461	0.398493	0.0387	7.27088e-25	-0.0155586	0.0336606	0.643923	0.743287	20
brainsQTL	brain	sQTL	chr11:72538338:72539404:clu_291788_	11	ATG16L2	72538871	rs12808517	11	72601276	T	C	0.171968	-0.0062	0.0134	0.6461	-0.212346	0.0295533	6.71054e-13	0.0291976	0.0632352	0.644275	0.930498	20
brainsQTL	brain	sQTL	ENSG00000161011.20	5	SQSTM1	179249238	rs248245	5	179265261	G	A	0.527833	-0.0016	0.011	0.8877	0.106952	0.00834273	1.26946e-37	-0.0149599	0.102856	0.884359	0.627561	20
brainsQTL	brain	sQTL	chr5:179233591:179238574:clu_173494_	5	SQSTM1	179236082	rs1105369	5	179274544	T	C	0.117296	-0.0092	0.0182	0.6137	0.333836	0.0413947	7.34119e-16	-0.0275584	0.0546247	0.613907	0.100595	20
brainsQTL	brain	sQTL	chr7:5269369:5270466:clu_300794_	7	WIPI2	5269918	rs7785898	7	5269424	A	C	0.124254	-0.0546	0.0174	0.001743	-0.473548	0.0397852	1.14688e-32	0.1153	0.0379994	0.00241128	0.0329343	20
brainsQTL	brain	sQTL	chr5:179238682:179249958:clu_173495_	5	SQSTM1	179244320	rs28495745	5	179243798	C	T	0.254473	-0.0018	0.0134	0.8927	-0.308094	0.0338903	9.82105e-20	0.00584238	0.043498	0.893154	0.847273	20
brainsQTL	brain	sQTL	chr5:179248141:179249958:clu_173495_	5	SQSTM1	179249050	rs28495745	5	179243798	C	T	0.254473	-0.0018	0.0134	0.8927	0.317661	0.0329874	5.98533e-22	-0.00566641	0.0421874	0.893153	0.222066	20
brainsQTL	brain	sQTL	chr5:179252226:179260032:clu_173496_	5	SQSTM1	179256129	rs4935	5	179260153	C	T	0.49006	-0.0044	0.0112	0.6915	-0.44334	0.0282672	1.94933e-55	0.00992466	0.0252707	0.694516	0.940235	20
brainsQTL	brain	sQTL	chr5:179253291:179260032:clu_173496_	5	SQSTM1	179256662	rs4935	5	179260153	C	T	0.49006	-0.0044	0.0112	0.6915	0.475538	0.028513	1.89687e-62	-0.00925267	0.0235588	0.694505	0.5865	20
brainsQTL	brain	sQTL	ENSG00000123240.17	10	OPTN	13160878	rs118141891	10	13178195	G	A	0.0129225	0.0689	0.0711	0.3324	0.519306	0.0355087	1.95237e-48	0.132677	0.137214	0.333575	0.82349	5
brainsQTL	brain	sQTL	chr10:13141958:13151112:clu_221000_	10	OPTN	13146535	rs7921853	10	13152666	G	T	0.510934	-0.0197	0.0119	0.09814	0.158741	0.0270371	4.3257e-09	-0.124101	0.0778877	0.111085	0.0621349	13
brainsQTL	brain	sQTL	chr10:13142302:13150138:clu_221000_	10	OPTN	13146220	rs118141891	10	13178195	G	A	0.0129225	0.0689	0.0711	0.3324	1.40889	0.136266	4.68421e-25	0.0489039	0.0506866	0.33463	0.895079	6
brainsQTL	brain	sQTL	chr10:13142302:13151112:clu_221000_	10	OPTN	13146707	rs142853913	10	13178259	C	T	0.0119284	0.0599	0.0722	0.4073	-1.87934	0.14776	4.64524e-37	-0.0318728	0.0384993	0.407738	0.970829	5
brainsQTL	brain	sQTL	chr10:13150289:13150962:clu_221000_	10	OPTN	13150626	rs7921853	10	13152666	G	T	0.510934	-0.0197	0.0119	0.09814	-0.420339	0.0297886	3.26262e-45	0.0468669	0.0285046	0.100138	0.0665673	20
brainsQTL	brain	sQTL	chr10:13150289:13151112:clu_221000_	10	OPTN	13150700	rs142853913	10	13178259	C	T	0.0119284	0.0599	0.0722	0.4073	1.23361	0.148688	1.07112e-16	0.0485568	0.0588195	0.409075	0.935376	3
brainsQTL	brain	sQTL	ENSG00000188554.15	17	NBR1	41343103	rs11080034	17	41443014	C	T	0.372763	0.0201	0.0116	0.08341	0.0655692	0.00859759	2.41291e-14	0.306547	0.181421	0.0910863	0.516935	20
brainsQTL	brain	sQTL	chr17:41342793:41345111:clu_259759_	17	NBR1	41343952	rs2070835	17	41174025	C	A	0.355865	0.0179	0.0119	0.1327	0.213518	0.0332737	1.38977e-10	0.0838337	0.0572438	0.143056	0.481812	20
brainsQTL	brain	sQTL	ENSG00000136436.15	17	CALCOCO2	46926132	rs550510	17	46926615	A	G	0.172962	0.0035	0.0158	0.8236	0.192465	0.0125312	3.09129e-53	0.0181851	0.0821014	0.824706	0.211333	20
brainsQTL	brain	sQTL	chr17:46925817:46926614:clu_260713_	17	CALCOCO2	46926216	rs550510	17	46926615	A	G	0.172962	0.0035	0.0158	0.8236	-1.06441	0.0435735	8.63176e-132	-0.0032882	0.0148445	0.824695	0.162736	20
brainsQTL	brain	sQTL	chr17:46925817:46928451:clu_260713_	17	CALCOCO2	46927134	rs550510	17	46926615	A	G	0.172962	0.0035	0.0158	0.8236	0.903493	0.0426278	1.06407e-99	0.00387385	0.0174886	0.824698	0.137159	20
brainsQTL	brain	sQTL	chr17:46926739:46928451:clu_260713_	17	CALCOCO2	46927595	rs550510	17	46926615	A	G	0.172962	0.0035	0.0158	0.8236	0.902629	0.0438987	6.056e-94	0.00387756	0.0175054	0.824698	0.112006	20
brainsQTL	brain	sQTL	ENSG00000151929.10	10	BAG3	121424111	rs12572016	10	121435524	A	G	0.252485	-0.0069	0.0125	0.583	0.0921699	0.00998882	2.77509e-20	-0.0748617	0.135862	0.581623	0.166082	20
brainsQTL	brain	sQTL	chr10:121429689:121431767:clu_226119_	10	BAG3	121430728	rs2234962	10	121429633	C	T	0.218688	0.0277	0.0136	0.042	-0.189461	0.032155	3.81306e-09	-0.146205	0.0759505	0.0542296	0.154977	12
brainsQTL	brain	sQTL	ENSG00000205356.10	7	TECPR1	97862740	rs28566958	7	97850822	G	A	0.415507	-0.0009	0.0116	0.9378	0.0574536	0.0086249	2.71313e-11	-0.0156648	0.201916	0.938161	0.46632	20
brainsQTL	brain	sQTL	chr7:97846394:97847004:clu_269511_	7	TECPR1	97846699	rs74672857	7	97846435	A	G	0.215706	0.004	0.0136	0.7698	0.341728	0.0316447	3.48333e-27	0.0117052	0.0398125	0.768751	0.978631	20
brainsQTL	brain	sQTL	chr7:97847123:97847248:clu_269511_	7	TECPR1	97847186	rs2279676	7	97847040	A	G	0.187873	-0.0096	0.0158	0.5424	0.236536	0.0355335	2.80033e-11	-0.0405858	0.0670751	0.545126	0.596871	12
brainsQTL	brain	sQTL	chr7:97874005:97874197:clu_269498_	7	TECPR1	97874101	rs3735258	7	97866291	A	G	0.263419	-0.0101	0.0135	0.4578	0.195714	0.0301211	8.16306e-11	-0.0516059	0.0694339	0.457338	0.937302	20
brainsQTL	brain	sQTL	chr7:97874005:97874240:clu_269498_	7	TECPR1	97874122	rs56286037	7	98019522	T	C	0.475149	0.0096	0.0112	0.3932	0.181114	0.0280734	1.10794e-10	0.0530054	0.0623831	0.395505	0.813852	20
brainsQTL	brain	sQTL	chr18:55711940:55712304:clu_24880_	18	NEDD4L	55712122	rs60833213	18	55712340	A	G	0.115308	-0.0012	0.0189	0.9481	-0.236402	0.041748	1.49105e-08	0.0050761	0.0799537	0.949378	0.626965	7
brainsQTL	brain	sQTL	chr18:55711940:55833020:clu_24880_	18	NEDD4L	55772480	rs60833213	18	55712340	A	G	0.115308	-0.0012	0.0189	0.9481	0.258015	0.0432742	2.48652e-09	-0.00465089	0.0732556	0.949377	0.643328	8
brainsQTL	brain	sQTL	chr13:113864402:113873259:clu_64994_	13	CUL4A	113868830	rs1819204	13	113883315	G	A	0.235586	-0.0214	0.0133	0.108	0.316889	0.0307501	6.66888e-25	-0.0675315	0.042479	0.111889	0.650417	20
brainsQTL	brain	sQTL	chr13:113865256:113873259:clu_64994_	13	CUL4A	113869258	rs1819204	13	113883315	G	A	0.235586	-0.0214	0.0133	0.108	-0.371692	0.0303549	1.78902e-34	0.0575745	0.0360899	0.110643	0.572835	20
brainsQTL	brain	sQTL	ENSG00000162909.18	1	CAPN2	223926507	rs12040633	1	223965031	T	C	0.237575	-0.0066	0.0131	0.6166	0.132829	0.011092	4.79283e-33	-0.0496881	0.0987105	0.614703	0.0993324	20
brainsQTL	brain	sQTL	chr11:125330562:125331613:clu_17308_	11	FEZ1	125331088	rs12224788	11	125329061	G	C	0.366799	0.0169	0.0113	0.1347	0.520194	0.0308203	6.4985e-64	0.0324879	0.0218078	0.136293	0.454915	20
brainsQTL	brain	sQTL	chr11:125330562:125333380:clu_17308_	11	FEZ1	125331971	rs1783927	11	125347669	T	C	0.191849	-0.0151	0.0141	0.2871	0.325567	0.035782	9.14958e-20	-0.0463807	0.043608	0.287519	0.09324	20
brainsQTL	brain	sQTL	chr11:125330562:125351430:clu_17308_	11	FEZ1	125340996	rs618900	11	125350530	G	C	0.191849	-0.0152	0.0141	0.281	-0.302551	0.0380751	1.92371e-15	0.0502395	0.0470306	0.285417	0.17216	20
brainsQTL	brain	sQTL	chr11:125333466:125338945:clu_17308_	11	FEZ1	125336206	rs34435097	11	125338971	A	G	0.365805	0.019	0.0113	0.09153	-0.97578	0.0254531	0	-0.0194716	0.0115916	0.092996	0.630899	20
brainsQTL	brain	sQTL	chr11:125333466:125351430:clu_17308_	11	FEZ1	125342448	rs7103665	11	125342894	T	C	0.364811	0.0168	0.0113	0.1355	0.195118	0.0293588	3.01218e-11	0.0861019	0.0593452	0.146817	0.509728	20
brainsQTL	brain	sQTL	chr11:125339052:125351430:clu_17308_	11	FEZ1	125345241	rs34435097	11	125338971	A	G	0.365805	0.019	0.0113	0.09153	-0.925978	0.0274187	5.117e-250	-0.0205189	0.0122184	0.0930866	0.709068	20
brainsQTL	brain	sQTL	chr11:125359718:125365284:clu_17309_	11	FEZ1	125362501	rs551378	11	125372070	G	C	0.188867	-0.0148	0.0142	0.2956	-1.33926	0.0318929	0	0.0110509	0.0106062	0.297443	0.0686062	20
brainsQTL	brain	sQTL	chr11:125359718:125365732:clu_17309_	11	FEZ1	125362725	rs7111332	11	125460480	G	A	0.171968	-0.0115	0.0149	0.4396	0.313664	0.0397451	2.97651e-15	-0.0366634	0.0477297	0.4424	0.514598	20
brainsQTL	brain	sQTL	chr11:125359718:125366017:clu_17309_	11	FEZ1	125362868	rs11220099	11	125365285	C	T	0.188867	-0.0155	0.0142	0.2753	1.21651	0.0333563	3.29155e-291	-0.0127414	0.0116779	0.275246	0.133681	20
brainsQTL	brain	sQTL	chr2:168869212:168872985:clu_94763_	2	STK39	168871098	rs1517334	2	168984168	C	T	0.207753	-0.0096	0.0136	0.4815	-0.237932	0.0340013	2.60116e-12	0.0403476	0.0574492	0.482481	0.373356	20
brainsQTL	brain	sQTL	chr2:168869212:168873553:clu_94763_	2	STK39	168871382	rs3769415	2	168989217	G	C	0.206759	-0.0088	0.0136	0.521	0.274908	0.0369922	1.07368e-13	-0.0320108	0.0496583	0.519173	0.357401	20
brainsQTL	brain	sQTL	chr2:168920080:168931492:clu_94765_	2	STK39	168925786	rs1816977	2	168975787	A	C	0.192843	-0.0134	0.014	0.3359	-0.213625	0.0359191	2.72458e-09	0.0627268	0.0663788	0.344667	0.685255	20
brainsQTL	brain	sQTL	chr2:168994731:168997159:clu_94767_	2	STK39	168995945	rs4668030	2	169009051	C	T	0.298211	-0.0105	0.0122	0.3892	0.221657	0.0273877	5.80689e-16	-0.0473705	0.0553504	0.392092	0.961522	20
brainsQTL	brain	sQTL	ENSG00000060237.19	12	WNK1	941181	rs11064582	12	991553	G	C	0.248509	0.0113	0.0127	0.3719	0.099494	0.00922952	4.28026e-27	0.113575	0.12808	0.375214	0.407246	20
brainsQTL	brain	sQTL	chr5:115168361:115173325:clu_44653_	5	ATG12	115170843	rs154759	5	115137144	G	A	0.395626	0.0352	0.0167	0.03552	-0.149084	0.0270594	3.59833e-08	-0.236108	0.119935	0.0489949	0.0571204	20
brainsQTL	brain	sQTL	chr12:1009836:1010727:clu_79941_	12	WNK1	1010282	rs10744727	12	995606	G	A	0.407555	0.017	0.0111	0.1276	0.183167	0.0303818	1.65151e-09	0.0928117	0.0625254	0.137707	0.727385	19
brainsQTL	brain	sQTL	chr12:1009836:1017013:clu_79941_	12	WNK1	1013424	rs10849573	12	982321	A	G	0.161034	-0.0019	0.0153	0.9019	0.245091	0.035732	6.92741e-12	-0.00775223	0.0624361	0.901187	0.820481	20
brainsQTL	brain	sQTL	chr5:115176309:115176515:clu_44653_	5	ATG12	115176412	rs154756	5	115207044	G	A	0.291252	0.0302	0.0134	0.02426	0.20076	0.0313549	1.52515e-10	0.150428	0.0707605	0.0335132	0.46833	20
brainsQTL	brain	sQTL	chr12:1010798:1017013:clu_79941_	12	WNK1	1013906	rs7302558	12	1044758	A	G	0.439364	-0.0113	0.0113	0.317	0.140967	0.0257456	4.36608e-08	-0.0801607	0.0814867	0.325249	0.409088	19
brainsQTL	brain	sQTL	chr5:81267464:81272012:clu_169634_	5	ATG10	81269738	rs76826153	5	81292311	A	G	0.0924453	0.0475	0.02	0.01748	0.766585	0.0493562	2.11762e-54	0.0619631	0.026393	0.0188892	0.719885	20
brainsQTL	brain	sQTL	chr5:81267464:81283378:clu_169634_	5	ATG10	81275421	rs76826153	5	81292311	A	G	0.0924453	0.0475	0.02	0.01748	0.663381	0.0465365	4.17017e-46	0.0716029	0.0305642	0.0191444	0.751389	20
brainsQTL	brain	sQTL	chr12:987527:990858:clu_79939_	12	WNK1	989192	rs6489760	12	984021	G	A	0.16501	-0.0034	0.0152	0.8246	0.216773	0.0381144	1.28972e-08	-0.0156846	0.0701737	0.823137	0.631678	20
brainsQTL	brain	sQTL	chr12:989197:989887:clu_79939_	12	WNK1	989542	rs7964502	12	998800	T	C	0.430417	-0.0163	0.0112	0.1437	0.17064	0.0282836	1.60774e-09	-0.0955229	0.0675181	0.157134	0.183052	20
brainsQTL	brain	sQTL	ENSG00000036257.13	2	CUL3	225392490	rs11676311	2	225376852	G	A	0.296223	-0.0131	0.0119	0.2716	0.0530403	0.00926998	1.05444e-08	-0.246982	0.228472	0.279691	0.438534	9
brainsQTL	brain	sQTL	ENSG00000166266.14	11	CUL5	107929056	rs3911815	11	107932726	T	C	0.34493	-0.0195	0.0115	0.09076	0.111142	0.00882374	2.22577e-36	-0.175451	0.104404	0.0928614	0.302754	20
brainsQTL	brain	sQTL	ENSG00000014216.16	11	CAPN1	64963757	rs3825072	11	64954053	T	C	0.302187	-0.0049	0.0121	0.6848	0.0751929	0.00923752	3.95471e-16	-0.0651658	0.161119	0.685876	0.1553	20
brainsQTL	brain	sQTL	chr6:36070426:36075232:clu_175925_	6	MAPK14	36072829	rs9470219	6	36075219	C	A	0.56163	-0.0019	0.0112	0.8627	0.300228	0.0296024	3.59635e-24	-0.00632852	0.0373102	0.86531	0.706183	20
brainsQTL	brain	sQTL	chr6:36070426:36084136:clu_175925_	6	MAPK14	36077281	rs9470219	6	36075219	C	A	0.56163	-0.0019	0.0112	0.8627	-0.334837	0.0300848	8.98546e-29	0.00567441	0.033453	0.865306	0.66611	20
brainsQTL	brain	sQTL	ENSG00000221914.11	8	PPP2R2A	26189610	rs77690628	8	26189223	A	T	0.0894632	0.0228	0.021	0.2768	0.110302	0.0183399	1.80655e-09	0.206706	0.193464	0.28532	0.406553	14
brainsQTL	brain	sQTL	ENSG00000145354.12	4	CISD2	103802047	rs223338	4	103786116	T	C	0.492048	-0.0095	0.0111	0.3909	0.23761	0.00824831	1.74706e-182	-0.0399815	0.0467358	0.392286	0.444845	20
brainsQTL	brain	sQTL	chr5:81268125:81272015:clu_169634_	5	ATG10	81270070	rs74679493	5	81258955	G	A	0.0934394	0.0472	0.0199	0.01777	0.565196	0.0522629	2.93941e-27	0.0835108	0.0360459	0.0205151	0.654435	20
brainsQTL	brain	sQTL	ENSG00000175567.11	11	UCP2	73689802	rs603950	11	73699136	G	A	0.383698	0.0123	0.0114	0.2825	0.0693945	0.00849843	3.19934e-16	0.177247	0.165706	0.284777	0.317329	20
brainsQTL	brain	sQTL	chr11:73689141:73689298:clu_15286_	11	UCP2	73689220	rs660339	11	73689104	A	G	0.404573	0.0037	0.0114	0.7443	-0.179642	0.0318841	1.75856e-08	-0.0205965	0.0635648	0.74592	0.196696	19
brainsQTL	brain	sQTL	chr11:73689522:73690981:clu_15288_	11	UCP2	73690252	rs603950	11	73699136	G	A	0.383698	0.0123	0.0114	0.2825	-0.191153	0.0310595	7.53537e-10	-0.0643463	0.0605476	0.2879	0.524044	20
brainsQTL	brain	sQTL	chr11:73689879:73692521:clu_15288_	11	UCP2	73691200	rs4944873	11	73705264	A	C	0.49503	-0.0132	0.0111	0.2364	0.177248	0.0307159	7.90096e-09	-0.0744719	0.0639401	0.244135	0.682244	20
brainsQTL	brain	sQTL	chr11:73691097:73692521:clu_15288_	11	UCP2	73691809	rs4944873	11	73705264	A	C	0.49503	-0.0132	0.0111	0.2364	0.176974	0.0298845	3.18168e-09	-0.0745871	0.0639731	0.243649	0.760626	20
brainsQTL	brain	sQTL	chr5:81268125:81277128:clu_169634_	5	ATG10	81272626	rs76826153	5	81292311	A	G	0.0924453	0.0475	0.02	0.01748	0.779136	0.0467425	2.21376e-62	0.060965	0.0259287	0.0187103	0.713801	20
brainsQTL	brain	sQTL	chr5:81268410:81283378:clu_169634_	5	ATG10	81275894	rs76826153	5	81292311	A	G	0.0924453	0.0475	0.02	0.01748	0.777234	0.0477822	1.71508e-59	0.0611142	0.0260051	0.0187693	0.742346	20
brainsQTL	brain	sQTL	chr5:81272146:81274501:clu_169634_	5	ATG10	81273324	rs74679493	5	81258955	G	A	0.0934394	0.0472	0.0199	0.01777	0.677582	0.045613	6.45405e-50	0.0696595	0.0297412	0.0191709	0.642955	20
brainsQTL	brain	sQTL	chr5:81272146:81277128:clu_169634_	5	ATG10	81274637	rs76826153	5	81292311	A	G	0.0924453	0.0475	0.02	0.01748	0.785449	0.0479474	2.59357e-60	0.060475	0.0257294	0.0187519	0.765282	20
brainsQTL	brain	sQTL	chr5:81274668:81275384:clu_169634_	5	ATG10	81275026	rs76826153	5	81292311	A	G	0.0924453	0.0475	0.02	0.01748	0.809569	0.0475977	7.09429e-65	0.0586732	0.0249442	0.0186638	0.754069	20
brainsQTL	brain	sQTL	chr5:81274668:81283378:clu_169634_	5	ATG10	81279023	rs76826153	5	81292311	A	G	0.0924453	0.0475	0.02	0.01748	0.573255	0.0473507	9.74581e-34	0.0828601	0.0355535	0.0197756	0.614868	20
brainsQTL	brain	sQTL	chr5:81275497:81283378:clu_169634_	5	ATG10	81279438	rs76826153	5	81292311	A	G	0.0924453	0.0475	0.02	0.01748	0.74795	0.047145	1.10939e-56	0.0635069	0.0270377	0.0188327	0.755208	20
brainsQTL	brain	sQTL	chr5:81277236:81283378:clu_169634_	5	ATG10	81280307	rs76826153	5	81292311	A	G	0.0924453	0.0475	0.02	0.01748	0.675089	0.048197	1.41496e-44	0.0703611	0.0300486	0.0192024	0.751084	20
brainsQTL	brain	sQTL	chr5:81283497:81315240:clu_169627_	5	ATG10	81299368	rs111249277	5	81268294	A	C	0.0914513	0.047	0.02	0.01863	0.580738	0.0503618	9.17224e-31	0.0809315	0.0351468	0.0212974	0.836087	20
brainsQTL	brain	sQTL	chr5:81354421:81373406:clu_169627_	5	ATG10	81363914	rs111249277	5	81268294	A	C	0.0914513	0.047	0.02	0.01863	0.73349	0.0485147	1.21516e-51	0.0640772	0.0275943	0.0202267	0.9654	20
brainsQTL	brain	sQTL	chr5:81354421:81443009:clu_169627_	5	ATG10	81398715	rs74679493	5	81258955	G	A	0.0934394	0.0472	0.0199	0.01777	0.64953	0.04768	2.93509e-42	0.0726679	0.0310985	0.0194545	0.926252	20
brainsQTL	brain	sQTL	chr5:81460356:81461297:clu_169627_	5	ATG10	81460826	rs111249277	5	81268294	A	C	0.0914513	0.047	0.02	0.01863	0.563775	0.0443703	5.46653e-37	0.0833665	0.0360768	0.0208434	0.980452	20
brainsQTL	brain	sQTL	chr5:81461409:81474309:clu_169627_	5	ATG10	81467859	rs74679493	5	81258955	G	A	0.0934394	0.0472	0.0199	0.01777	0.707925	0.0441856	9.02933e-58	0.0666738	0.0284167	0.0189615	0.872929	20
brainsQTL	brain	sQTL	chr5:81474406:81549133:clu_169628_	5	ATG10	81511770	rs111249277	5	81268294	A	C	0.0914513	0.047	0.02	0.01863	0.544285	0.0438124	1.95867e-35	0.0863518	0.0373971	0.0209408	0.754936	20
brainsQTL	brain	sQTL	chr5:81474748:81571964:clu_169628_	5	ATG10	81523356	rs142428594	5	81380992	A	G	0.0914513	0.0494	0.0201	0.0139	0.514187	0.0472433	1.37707e-27	0.096074	0.0400751	0.0165142	0.928775	20
brainsQTL	brain	sQTL	ENSG00000103657.14	15	HERC1	64013482	rs56902655	15	63898709	G	T	0.152087	0.0085	0.0159	0.5944	0.0871036	0.012134	7.05057e-13	0.097585	0.183047	0.593954	0.103851	20
brainsQTL	brain	sQTL	chr5:81570877:81571964:clu_169628_	5	ATG10	81571420	rs142428594	5	81380992	A	G	0.0914513	0.0494	0.0201	0.0139	0.63982	0.0462377	1.5114e-43	0.0772092	0.0319067	0.0155273	0.908276	20
brainsQTL	brain	sQTL	chr5:179234123:179238574:clu_173494_	5	SQSTM1	179236348	rs189707584	5	179310534	G	T	0.0228628	-0.081	0.0385	0.03529	-0.70069	0.089637	5.41073e-15	0.1156	0.0569011	0.0421943	0.363356	20
brainsQTL	brain	sQTL	chr12:1006847:1017013:clu_79941_	12	WNK1	1011930	rs11613704	12	980925	A	C	0.172962	-0.0337	0.0146	0.0208	-0.195825	0.0323822	1.47292e-09	0.172092	0.0798028	0.031047	0.913108	12
brainsQTL	brain	sQTL	chr12:1010798:1013619:clu_79941_	12	WNK1	1012208	rs3088353	12	862641	G	T	0.4334	-0.0256	0.0123	0.03779	-0.178421	0.0276633	1.12058e-10	0.143481	0.0724387	0.0476221	0.354237	20
brainsQTL	brain	sQTL	ENSG00000184584.13	5	STING1	138858819	rs73257323	5	138848494	A	G	0.157058	-0.0165	0.0156	0.2904	0.0981578	0.0111045	9.62047e-19	-0.168097	0.160061	0.293626	0.0736275	20
brainsQTL	brain	sQTL	chr5:138856039:138856914:clu_45691_	5	TMEM173	138856476	rs73257329	5	138856580	G	C	0.149105	-0.0244	0.0159	0.1236	-0.314781	0.0372818	3.08526e-17	0.0775141	0.0513388	0.13108	0.179654	20
brainsQTL	brain	sQTL	chr5:138856039:138857330:clu_45691_	5	TMEM173	138856684	rs73257323	5	138848494	A	G	0.157058	-0.0165	0.0156	0.2904	0.329768	0.046648	1.55742e-12	-0.0500352	0.0478326	0.295538	0.0901742	20
brainsQTL	brain	sQTL	chr5:138856039:138857855:clu_45691_	5	TMEM173	138856947	rs7380824	5	138856982	T	C	0.153082	-0.0245	0.0158	0.1223	0.813976	0.0442586	1.54108e-75	-0.0300992	0.0194798	0.12231	0.115012	20
brainsQTL	brain	sQTL	chr5:138857100:138857330:clu_45691_	5	TMEM173	138857215	rs73257323	5	138848494	A	G	0.157058	-0.0165	0.0156	0.2904	0.373653	0.0457533	3.16993e-16	-0.0441587	0.0420987	0.29421	0.0753458	20
brainsQTL	brain	sQTL	chr5:138857493:138857855:clu_45691_	5	TMEM173	138857674	rs73257323	5	138848494	A	G	0.157058	-0.0165	0.0156	0.2904	0.315887	0.0455205	3.93635e-12	-0.0522338	0.0499551	0.295738	0.104629	20
brainsQTL	brain	sQTL	chr5:138858093:138858306:clu_45644_	5	TMEM173	138858200	rs73257323	5	138848494	A	G	0.157058	-0.0165	0.0156	0.2904	0.376047	0.0441412	1.60692e-17	-0.0438775	0.0418027	0.293887	0.0653069	20
brainsQTL	brain	sQTL	chr5:138858093:138858689:clu_45644_	5	TMEM173	138858391	rs73257323	5	138848494	A	G	0.157058	-0.0165	0.0156	0.2904	0.351522	0.041992	5.70508e-17	-0.0469387	0.0447313	0.294017	0.0983278	20
brainsQTL	brain	sQTL	chr5:138858093:138861795:clu_45644_	5	TMEM173	138859944	rs7380824	5	138856982	T	C	0.153082	-0.0245	0.0158	0.1223	0.356889	0.0463839	1.42325e-14	-0.0686488	0.0451615	0.128493	0.285245	20
brainsQTL	brain	sQTL	chr5:138858789:138860375:clu_45644_	5	TMEM173	138859582	rs7380272	5	138860604	T	C	0.153082	-0.0242	0.0158	0.1262	0.264404	0.0423042	4.10297e-10	-0.0915268	0.0615253	0.136849	0.376207	20
brainsQTL	brain	sQTL	chr5:138860483:138861795:clu_45644_	5	TMEM173	138861139	rs78233829	5	138857925	G	C	0.154076	-0.0242	0.0158	0.1268	0.228982	0.0402898	1.32059e-08	-0.105685	0.0714627	0.139172	0.460814	9
brainsQTL	brain	sQTL	chr5:138860927:138861063:clu_45644_	5	TMEM173	138860995	rs75746446	5	138857340	C	T	0.146123	-0.0184	0.0161	0.2536	-0.286833	0.0407669	1.97941e-12	0.0641489	0.0568659	0.259289	0.0930695	19
brainsQTL	brain	sQTL	chr5:138860927:138861795:clu_45644_	5	TMEM173	138861361	rs78233829	5	138857925	G	C	0.154076	-0.0242	0.0158	0.1268	0.361808	0.0448659	7.37053e-16	-0.0668863	0.0444502	0.13239	0.22725	20
brainsQTL	brain	sQTL	chr5:138861135:138861795:clu_45644_	5	TMEM173	138861465	rs78233829	5	138857925	G	C	0.154076	-0.0242	0.0158	0.1268	0.315865	0.0453642	3.33409e-12	-0.076615	0.0512173	0.134685	0.252824	20
brainsQTL	brain	sQTL	ENSG00000173531.15	3	MST1	49724157	rs62259945	3	49434677	T	G	0.0626243	-0.0169	0.0244	0.4891	0.167562	0.015926	6.89057e-26	-0.100858	0.145933	0.489486	0.730528	20
brainsQTL	brain	sQTL	chr3:49721622:49721747:clu_28004_	3	MST1	49721684	rs13085791	3	49721798	A	C	0.324056	0.0074	0.012	0.5399	-0.53244	0.039761	6.82653e-41	-0.0138983	0.0225616	0.537885	0.0116172	20
brainsQTL	brain	sQTL	chr3:49721622:49721804:clu_28004_	3	MST1	49721713	rs11709525	3	49690496	T	C	0.324056	0.0067	0.0121	0.5809	0.725767	0.0386923	1.68458e-78	0.00923162	0.0166793	0.579936	0.0587487	20
brainsQTL	brain	sQTL	chr3:49722518:49722655:clu_28009_	3	MST1	49722586	rs12497288	3	49670650	A	G	0.502982	0.0101	0.011	0.3614	0.168581	0.0273475	7.07559e-10	0.059912	0.0659705	0.363792	0.238714	20
brainsQTL	brain	sQTL	chr3:49722522:49722655:clu_28009_	3	MST1	49722588	rs62259531	3	48901370	T	C	0.0606362	-0.0118	0.0256	0.6446	0.281144	0.051301	4.24626e-08	-0.0419713	0.0913779	0.646007	0.737833	20
brainsQTL	brain	sQTL	chr3:49724718:49724989:clu_28012_	3	MST1	49724854	rs1873625	3	49666964	A	C	0.331014	0.008	0.012	0.5057	-0.219329	0.0348664	3.16337e-10	-0.0364749	0.0550188	0.50736	0.310731	20
brainsQTL	brain	sQTL	ENSG00000107643.16	10	MAPK8	49581042	rs7071514	10	49518363	A	G	0.0238569	-0.0561	0.0378	0.1374	0.289565	0.0268777	4.59595e-27	-0.193739	0.131774	0.141496	0.619675	7
brainsQTL	brain	sQTL	ENSG00000136048.14	12	DRAM1	102338633	rs12303474	12	102305935	G	A	0.147117	0.0069	0.0157	0.6592	0.075409	0.0113343	2.86824e-11	0.0915011	0.208652	0.660999	0.916666	20
brainsQTL	brain	sQTL	chr12:102271698:102291641:clu_84970_	12	DRAM1	102281670	rs4764661	12	102285955	G	A	0.468191	0.005	0.0111	0.6547	-0.162625	0.0265944	9.65591e-10	-0.0307456	0.0684402	0.653263	0.482498	20
brainsQTL	brain	sQTL	ENSG00000196591.12	6	HDAC2	114293332	rs1322453	6	114291582	C	G	0.261431	-0.0098	0.0125	0.4346	0.0755538	0.00920694	2.28331e-16	-0.129709	0.166198	0.435128	0.214618	20
brainsQTL	brain	sQTL	chr6:114313351:114314507:clu_178544_	6	RP3-399L15.3	114313929	rs6568824	6	114328098	G	A	0.128231	-0.0023	0.0167	0.8886	0.382195	0.0452838	3.17386e-17	-0.00601788	0.0437008	0.890473	0.0845367	20
brainsQTL	brain	sQTL	chr6:114314651:114316764:clu_178545_	6	RP3-399L15.3	114315708	rs78232430	6	114316041	C	T	0.0695825	-0.026	0.024	0.28	-0.447864	0.0608353	1.81294e-13	0.0580533	0.0541648	0.283814	0.442911	13
brainsQTL	brain	sQTL	chr6:114314665:114316764:clu_178545_	6	RP3-399L15.3	114315714	rs75308109	6	114327199	C	T	0.0695825	-0.0292	0.0241	0.2253	0.290662	0.0506332	9.43702e-09	-0.10046	0.0847408	0.23582	0.343396	4
brainsQTL	brain	sQTL	chr6:114316285:114316764:clu_178545_	6	RP3-399L15.3	114316524	rs75308109	6	114327199	C	T	0.0695825	-0.0292	0.0241	0.2253	0.418356	0.0515746	4.99314e-16	-0.069797	0.0582455	0.230791	0.408259	4
brainsQTL	brain	sQTL	ENSG00000183735.11	12	TBK1	64870882	rs10878178	12	64885951	T	C	0.531809	0.0148	0.0113	0.1889	0.126818	0.00834479	3.68823e-52	0.116703	0.0894345	0.191928	0.047184	20
brainsQTL	brain	sQTL	chr11:89070683:89073294:clu_15841_	11	NOX4	89071988	rs4753005	11	89348331	A	T	0.343936	-0.0111	0.0118	0.3457	-0.217348	0.0334455	8.10876e-11	0.0510702	0.0548567	0.351866	0.653373	20
brainsQTL	brain	sQTL	chr11:89088211:89098143:clu_15843_	11	NOX4	89093177	rs12270930	11	89317550	T	C	0.341948	-0.0087	0.0118	0.4628	-0.285101	0.034737	2.26012e-16	0.0305155	0.0415555	0.462747	0.205068	20
brainsQTL	brain	sQTL	chr11:89088211:89133185:clu_15843_	11	NOX4	89110698	rs12270930	11	89317550	T	C	0.341948	-0.0087	0.0118	0.4628	-0.236666	0.031171	3.13813e-14	0.0367607	0.0500939	0.463048	0.216075	20
brainsQTL	brain	sQTL	chr11:89098241:89106600:clu_15843_	11	NOX4	89102420	rs12360919	11	89319607	G	A	0.340954	-0.0087	0.0118	0.4597	-0.276478	0.0352777	4.60752e-15	0.0314672	0.0428681	0.46292	0.204848	20
brainsQTL	brain	sQTL	chr11:89106660:89133383:clu_15843_	11	NOX4	89120022	rs11018652	11	89313696	G	A	0.341948	-0.0087	0.0118	0.4589	-0.29267	0.0349925	6.0736e-17	0.0297263	0.0404748	0.462681	0.232171	20
brainsQTL	brain	sQTL	chr11:89106660:89155070:clu_15843_	11	NOX4	89130865	rs11018652	11	89313696	G	A	0.341948	-0.0087	0.0118	0.4589	-0.2405	0.032598	1.60988e-13	0.0361746	0.0493088	0.463172	0.243512	20
brainsQTL	brain	sQTL	chr11:89135710:89142210:clu_15843_	11	NOX4	89138960	rs11018652	11	89313696	G	A	0.341948	-0.0087	0.0118	0.4589	-0.250277	0.0339198	1.60111e-13	0.0347615	0.0473826	0.463172	0.252347	20
brainsQTL	brain	sQTL	chr11:89155070:89165952:clu_15843_	11	NOX4	89160511	rs12270930	11	89317550	T	C	0.341948	-0.0087	0.0118	0.4628	-0.272262	0.036125	4.82169e-14	0.0319545	0.0435475	0.46308	0.261579	20
brainsQTL	brain	sQTL	chr9:90266639:90272944:clu_130401_	9	DAPK1	90269792	rs72747878	9	90279902	C	T	0.0646123	-0.0139	0.0269	0.6069	0.583677	0.0610095	1.10071e-21	-0.0238146	0.0461543	0.605871	0.130485	6
brainsQTL	brain	sQTL	chr9:90273042:90282693:clu_130401_	9	DAPK1	90277868	rs3750538	9	90283514	T	C	0.0606362	-0.0131	0.0267	0.6234	0.330131	0.0574238	8.97543e-09	-0.0396812	0.0811709	0.624941	0.329948	9
brainsQTL	brain	sQTL	chr9:90273042:90283512:clu_130401_	9	DAPK1	90278277	rs3750538	9	90283514	T	C	0.0606362	-0.0131	0.0267	0.6234	-0.560023	0.0625877	3.62628e-19	0.0233919	0.0477483	0.624204	0.0802097	6
brainsQTL	brain	sQTL	ENSG00000035664.11	15	DAPK2	64281733	rs332235	15	64325149	A	G	0.152087	-0.0285	0.0154	0.06347	0.120392	0.0114809	9.98521e-26	-0.236726	0.129892	0.0683814	0.100746	20
brainsQTL	brain	sQTL	chr15:64231560:64275824:clu_20678_	15	DAPK2	64253692	rs332276	15	64318162	C	T	0.151093	-0.0281	0.0154	0.06809	-0.290097	0.0434204	2.3714e-11	0.0968642	0.0550299	0.0783722	0.32732	16
brainsQTL	brain	sQTL	ENSG00000153113.24	5	CAST	95988135	rs7724759	5	96076487	A	G	0.337972	-0.0141	0.0118	0.2332	0.319525	0.00864498	4.88656e-299	-0.0441279	0.0369491	0.232364	0.192198	20
brainsQTL	brain	sQTL	chr5:95998870:96011243:clu_169907_	5	CAST	96005056	rs4267886	5	95997266	C	T	0.151093	-0.0186	0.0154	0.2253	-0.222836	0.0376738	3.32134e-09	0.0834695	0.0705352	0.236661	0.46934	10
brainsQTL	brain	sQTL	chr5:96031611:96058343:clu_169908_	5	CAST	96044977	rs4267886	5	95997266	C	T	0.151093	-0.0186	0.0154	0.2253	0.667096	0.0396414	1.51521e-63	-0.027882	0.0231445	0.228322	0.11751	20
brainsQTL	brain	sQTL	chr5:96038619:96058343:clu_169908_	5	CAST	96048481	rs4267886	5	95997266	C	T	0.151093	-0.0186	0.0154	0.2253	-0.683582	0.0401856	6.85062e-65	0.0272096	0.0225851	0.228296	0.0881778	20
brainsQTL	brain	sQTL	chr5:96058402:96062498:clu_169909_	5	CAST	96060450	rs17478897	5	96062617	T	C	0.138171	0.0265	0.0164	0.1048	-0.416309	0.0472737	1.29283e-18	-0.0636547	0.0400515	0.111988	0.412597	20
brainsQTL	brain	sQTL	chr5:96058402:96063193:clu_169909_	5	CAST	96060798	rs17478897	5	96062617	T	C	0.138171	0.0265	0.0164	0.1048	0.66692	0.0450639	1.47752e-49	0.0397349	0.0247368	0.108206	0.699206	20
brainsQTL	brain	sQTL	chr5:96062563:96063193:clu_169909_	5	CAST	96062878	rs17478897	5	96062617	T	C	0.138171	0.0265	0.0164	0.1048	-0.57245	0.0438797	6.70662e-39	-0.0462922	0.0288677	0.108802	0.598446	20
brainsQTL	brain	sQTL	chr5:96075822:96076449:clu_169911_	5	CAST	96076136	rs7724759	5	96076487	A	G	0.337972	-0.0141	0.0118	0.2332	-1.26259	0.0218733	0	0.0111675	0.00934785	0.23222	0.508554	20
brainsQTL	brain	sQTL	chr5:96075822:96076970:clu_169911_	5	CAST	96076396	rs7724759	5	96076487	A	G	0.337972	-0.0141	0.0118	0.2332	1.30987	0.0208026	0	-0.0107644	0.00901013	0.232204	0.537356	20
brainsQTL	brain	sQTL	chr5:96076487:96076970:clu_169911_	5	CAST	96076728	rs7724759	5	96076487	A	G	0.337972	-0.0141	0.0118	0.2332	-1.31122	0.0189379	0	0.0107534	0.00900062	0.23219	0.499258	20
brainsQTL	brain	sQTL	chr5:96087127:96087935:clu_44272_	5	ERAP1	96087531	rs7063	5	96110211	T	A	0.327038	-0.0134	0.012	0.2636	-0.643283	0.0328104	1.37251e-85	0.0208306	0.0186845	0.26491	0.389352	20
brainsQTL	brain	sQTL	chr5:96087127:96112108:clu_44272_	5	ERAP1	96099618	rs7063	5	96110211	T	A	0.327038	-0.0134	0.012	0.2636	-0.668301	0.0311107	2.32549e-102	0.0200509	0.0179802	0.264781	0.395888	20
brainsQTL	brain	sQTL	chr5:96088064:96112108:clu_44272_	5	ERAP1	96100086	rs7063	5	96110211	T	A	0.327038	-0.0134	0.012	0.2636	-0.708958	0.0327747	9.13102e-104	0.018901	0.0169488	0.264773	0.32895	20
brainsQTL	brain	sQTL	chr5:96092072:96112108:clu_44272_	5	ERAP1	96102090	rs7063	5	96110211	T	A	0.327038	-0.0134	0.012	0.2636	-0.79532	0.030868	2.17644e-146	0.0168486	0.0151024	0.264585	0.368868	20
brainsQTL	brain	sQTL	chr5:96098932:96112108:clu_44272_	5	ERAP1	96105520	rs754615	5	96086334	C	G	0.410537	-0.0181	0.0112	0.1075	-0.208444	0.0271941	1.78774e-14	0.086834	0.0549128	0.113808	0.820269	20
brainsQTL	brain	sQTL	chr5:96104135:96112108:clu_44272_	5	ERAP1	96108122	rs7063	5	96110211	T	A	0.327038	-0.0134	0.012	0.2636	-0.484974	0.0342616	1.73878e-45	0.0276303	0.0248205	0.265619	0.316916	20
brainsQTL	brain	sQTL	chr5:96106271:96112108:clu_44272_	5	ERAP1	96109190	rs13160562	5	96111371	A	G	0.327038	-0.0143	0.012	0.2326	-0.585446	0.032143	4.0106e-74	0.0244258	0.020541	0.234391	0.366084	20
brainsQTL	brain	sQTL	chr5:96110009:96112108:clu_44272_	5	ERAP1	96111058	rs7063	5	96110211	T	A	0.327038	-0.0134	0.012	0.2636	-0.79219	0.0300837	8.05949e-153	0.0169151	0.0151615	0.264566	0.378304	20
brainsQTL	brain	sQTL	chr5:96111898:96112108:clu_44272_	5	ERAP1	96112003	rs7063	5	96110211	T	A	0.327038	-0.0134	0.012	0.2636	-0.660109	0.0322131	2.54255e-93	0.0202997	0.0182058	0.264845	0.356152	20
brainsQTL	brain	sQTL	ENSG00000170248.15	3	PDCD6IP	33875631	rs6796138	3	33847285	G	A	0.23161	0.0111	0.0124	0.3718	0.148665	0.00920649	1.1755e-58	0.0746644	0.0835369	0.371435	0.397165	20
brainsQTL	brain	sQTL	chr3:33906922:33907843:clu_138267_	3	PDCD6IP	33907382	rs4678618	3	33889784	T	G	0.133201	0.0256	0.0153	0.09482	0.170514	0.0303293	1.88648e-08	0.150134	0.0936181	0.108783	0.483086	6
brainsQTL	brain	sQTL	ENSG00000073921.18	11	PICALM	85724571	rs7131120	11	85690012	G	C	0.2167	-0.0041	0.0136	0.7625	0.0878768	0.0104798	5.05698e-17	-0.0466562	0.154862	0.763204	0.203616	20
brainsQTL	brain	sQTL	chr11:85685855:85692172:clu_15721_	11	PICALM	85689014	rs588076	11	85691662	G	C	0.189861	-0.016	0.0136	0.2405	0.263306	0.0356733	1.57055e-13	-0.0607658	0.0523029	0.245315	0.571201	20
brainsQTL	brain	sQTL	chr11:85687725:85692172:clu_15721_	11	PICALM	85689948	rs588380	11	85684935	T	C	0.412525	0.0019	0.0111	0.8641	0.269483	0.0308883	2.67513e-18	0.00705055	0.041198	0.864115	0.0823846	20
brainsQTL	brain	sQTL	chr11:85689136:85692172:clu_15721_	11	PICALM	85690654	rs150165275	11	85637205	G	C	0.223658	0.0186	0.0133	0.1613	0.259581	0.0371859	2.93849e-12	0.0716539	0.0522545	0.170297	0.302639	20
brainsQTL	brain	sQTL	ENSG00000095787.24	10	WAC	28866731	rs12414872	10	28860218	T	C	0.294235	-0.0192	0.0124	0.1217	0.14778	0.0095755	9.79523e-54	-0.129923	0.0843296	0.123401	0.0621736	20
brainsQTL	brain	sQTL	chr10:28822963:28824491:clu_221734_	10	WAC	28823727	rs34216918	10	28824083	C	T	0.294235	-0.0187	0.0124	0.1335	-0.275253	0.0310763	8.19556e-19	0.0679375	0.0456978	0.137102	0.557164	20
brainsQTL	brain	sQTL	chr10:28823111:28824491:clu_221734_	10	WAC	28823801	rs11597279	10	28826992	G	T	0.294235	-0.0187	0.0124	0.1319	0.495028	0.0290952	6.45714e-65	-0.0377757	0.0251473	0.133052	0.522969	20
brainsQTL	brain	sQTL	chr10:28879761:28897115:clu_221736_	10	WAC	28888438	rs332126	10	28845795	G	A	0.195825	0.0039	0.0138	0.7787	-0.192518	0.0330311	5.59664e-09	-0.0202579	0.0717659	0.777731	0.317287	13
brainsQTL	brain	sQTL	chr10:28903614:28905102:clu_221739_	10	WAC	28904358	rs332176	10	28905079	G	A	0.249503	0.0246	0.0127	0.0528	0.652714	0.0299124	1.4698e-105	0.0376888	0.0195337	0.0536786	0.925823	20
brainsQTL	brain	sQTL	chr10:28903614:28905105:clu_221739_	10	WAC	28904360	rs332147	10	28869729	C	T	0.249503	0.0248	0.0128	0.05182	-0.599866	0.0300026	6.23049e-89	-0.0413425	0.021438	0.0537971	0.923546	20
brainsQTL	brain	sQTL	ENSG00000196586.16	6	MYO6	76544081	rs10498904	6	76586197	A	C	0.299205	-0.0205	0.0117	0.08118	0.155189	0.00896015	3.32641e-67	-0.132097	0.0757765	0.0812918	0.046805	20
brainsQTL	brain	sQTL	chr6:76501054:76527218:clu_177495_	6	MYO6	76514136	rs149130280	6	76459139	G	C	0.0318091	-0.0575	0.0434	0.1852	0.472335	0.0776179	1.1621e-09	-0.121736	0.0940364	0.195472
brainsQTL	brain	sQTL	chr6:76504695:76527218:clu_177495_	6	MYO6	76515956	rs149130280	6	76459139	G	C	0.0318091	-0.0575	0.0434	0.1852	0.51127	0.0793864	1.1926e-10	-0.112465	0.0866642	0.194387	0.652111	3
brainsQTL	brain	sQTL	chr6:76523405:76527218:clu_177495_	6	MYO6	76525312	rs149130280	6	76459139	G	C	0.0318091	-0.0575	0.0434	0.1852	0.466778	0.0755119	6.34919e-10	-0.123185	0.0950895	0.19516
brainsQTL	brain	sQTL	chr12:1013660:1015483:clu_79941_	12	WNK1	1014572	rs2286028	12	1015469	C	G	0.170974	-0.033	0.0146	0.02344	-0.573865	0.0385781	4.76119e-50	0.0575048	0.0257335	0.025442	0.916853	20
brainsQTL	brain	sQTL	chr6:76556693:76558068:clu_177498_	6	MYO6	76557380	rs1414595	6	76266950	T	C	0.329026	-0.0218	0.0116	0.05969	0.162182	0.0258781	3.6774e-10	-0.134417	0.0746712	0.0718419	0.771442	20
brainsQTL	brain	sQTL	chr12:1013660:1017013:clu_79941_	12	WNK1	1015336	rs11613704	12	980925	A	C	0.172962	-0.0337	0.0146	0.0208	0.532426	0.0365131	3.66918e-48	-0.0632952	0.0277631	0.0226176	0.789596	20
brainsQTL	brain	sQTL	chr6:76576822:76580364:clu_177499_	6	MYO6	76578593	rs62414802	6	76598635	C	T	0.298211	-0.0198	0.0118	0.0935	-0.357319	0.0290221	7.80729e-35	0.0554126	0.033329	0.0963932	0.444333	20
brainsQTL	brain	sQTL	chr6:76577240:76580364:clu_177499_	6	MYO6	76578802	rs276695	6	76469115	T	C	0.304175	-0.0174	0.0116	0.1336	0.248881	0.028914	7.45763e-18	-0.0699129	0.047311	0.13948	0.319324	20
brainsQTL	brain	sQTL	chr6:76602407:76604948:clu_177501_	6	MYO6	76603678	rs2842543	6	76519369	T	C	0.297217	-0.0189	0.0117	0.1052	0.385906	0.0308071	5.34661e-36	-0.0489757	0.0305694	0.10913	0.424922	20
brainsQTL	brain	sQTL	chr6:76602407:76617322:clu_177501_	6	MYO6	76609864	rs2842543	6	76519369	T	C	0.297217	-0.0189	0.0117	0.1052	-0.584472	0.0315905	2.00691e-76	0.0323369	0.0200942	0.107559	0.29183	20
brainsQTL	brain	sQTL	chr6:76608128:76617322:clu_177501_	6	MYO6	76612725	rs2104203	6	76622157	T	G	0.299205	-0.0193	0.0119	0.104	0.479042	0.0326277	8.39875e-49	-0.0402887	0.0249923	0.106953	0.342129	20
brainsQTL	brain	sQTL	ENSG00000147894.17	9	C9orf72	27554751	rs2492816	9	27565105	A	G	0.414513	0.0956	0.0111	5.171e-18	0.10031	0.00848769	3.14014e-32	0.953046	0.136924	3.39244e-12	1.6786e-16	20
brainsQTL	brain	sQTL	ENSG00000088986.11	12	DYNLL1	120921974	rs4767902	12	120910004	T	C	0.27833	0.0153	0.0119	0.1984	0.160094	0.00950034	1.02487e-63	0.0955689	0.0745474	0.199847	0.230205	20
brainsQTL	brain	sQTL	ENSG00000248008.3	12	NRAV	120929815	rs12310837	12	120880572	G	A	0.198807	-0.005	0.0144	0.7297	0.119592	0.00952106	3.46964e-36	-0.0418089	0.120456	0.728524	0.464767	20
brainsQTL	brain	sQTL	ENSG00000143322.21	1	ABL2	179133642	rs1325195	1	179071756	G	A	0.410537	0.0031	0.0112	0.7818	0.115204	0.00895965	7.74979e-38	0.0269088	0.0972416	0.781994	0.807632	20
brainsQTL	brain	sQTL	ENSG00000097007.19	9	ABL1	133675732	rs7021981	9	133739735	T	G	0.0685885	0.0235	0.0211	0.266	0.090441	0.0156832	8.08163e-09	0.259838	0.237613	0.274158	0.121928	15
brainsQTL	brain	sQTL	chr9:133748424:133753802:clu_133119_	9	ABL1	133751113	rs11792273	9	133754032	G	A	0.0695825	0.0282	0.0207	0.1738	-0.415611	0.0526194	2.82454e-15	-0.067852	0.0505417	0.179435	0.0928424	20
brainsQTL	brain	sQTL	ENSG00000116209.12	1	TMEM59	54505765	rs12078646	1	54606522	C	T	0.0318091	0.0299	0.035	0.3922	0.119301	0.0175341	1.01776e-11	0.250626	0.295678	0.396644	0.521298	3
brainsQTL	brain	sQTL	chr1:54509198:54518673:clu_212264_	1	TMEM59	54513936	rs12127960	1	54419526	A	T	0.536779	0.0076	0.0114	0.5065	0.176396	0.0292281	1.58808e-09	0.0430849	0.0650204	0.507564	0.377053	20
brainsQTL	brain	sQTL	chr1:54513045:54519029:clu_212264_	1	TMEM59	54516037	rs111281386	1	54585461	G	C	0.0129225	0.0401	0.0468	0.3925	0.770776	0.114946	2.00646e-11	0.0520255	0.0612117	0.395366	0.607219	8
brainsQTL	brain	sQTL	ENSG00000149547.15	11	EI24	125446877	rs1284352	11	125443473	C	A	0.367793	-0.0006	0.0115	0.9558	0.0536984	0.00852202	2.95479e-10	-0.0111735	0.214166	0.958391	0.123634	20
brainsQTL	brain	sQTL	chr11:125439469:125440000:clu_294077_	11	EI24	125439734	rs549028	11	125458102	A	G	0.365805	0	0.0115	0.9998	-0.202914	0.0287359	1.64937e-12	0	0.0566744	1	0.0576184	20
brainsQTL	brain	sQTL	chr11:125439469:125442354:clu_294077_	11	EI24	125440912	rs1284352	11	125443473	C	A	0.367793	-0.0006	0.0115	0.9558	0.352779	0.0348902	4.93175e-24	-0.00170078	0.0325987	0.958391	0.0593041	20
brainsQTL	brain	sQTL	chr11:125440086:125442354:clu_294077_	11	EI24	125441220	rs1284352	11	125443473	C	A	0.367793	-0.0006	0.0115	0.9558	-0.237595	0.0317683	7.48826e-14	0.0025253	0.0484028	0.958391	0.0370485	20
brainsQTL	brain	sQTL	chr11:125445304:125445699:clu_294079_	11	EI24	125445502	rs111802869	11	125439555	T	C	0.177932	0.0038	0.0146	0.7973	-0.324044	0.0417801	8.76902e-15	-0.0117268	0.045081	0.794765	0.787345	20
brainsQTL	brain	sQTL	chr11:125445304:125446151:clu_294079_	11	EI24	125445728	rs554721	11	125446513	G	T	0.177932	0.0036	0.0146	0.8049	0.454948	0.0465461	1.45409e-22	0.007913	0.0321018	0.805298	0.489476	20
brainsQTL	brain	sQTL	chr11:125445827:125446151:clu_294079_	11	EI24	125445989	rs554721	11	125446513	G	T	0.177932	0.0036	0.0146	0.8049	-0.248769	0.0399881	4.93756e-10	-0.0144713	0.0587351	0.805387	0.642103	20
brainsQTL	brain	sQTL	chr11:125450100:125452242:clu_294080_	11	EI24	125451171	rs7943606	11	125398116	G	A	0.27833	-0.0035	0.0122	0.7727	-0.28836	0.03345	6.65772e-18	0.0121376	0.0423316	0.774322	0.490092	20
brainsQTL	brain	sQTL	chr11:125451218:125452242:clu_294080_	11	EI24	125451730	rs549028	11	125458102	A	G	0.365805	0	0.0115	0.9998	-0.260093	0.0315877	1.81065e-16	0	0.0442149	1	0.249258	20
brainsQTL	brain	sQTL	chr11:125452315:125453091:clu_294081_	11	EI24	125452703	rs501064	11	125399576	A	G	0.365805	-0.0008	0.0115	0.9446	-0.359518	0.0256591	1.32901e-44	0.0022252	0.0319876	0.94454	0.0632432	20
brainsQTL	brain	sQTL	chr11:125452315:125453416:clu_294081_	11	EI24	125452866	rs550276	11	125446070	G	A	0.177932	0.0037	0.0146	0.7997	-0.280511	0.0392841	9.29286e-13	-0.0131902	0.0520805	0.800063	0.625599	19
brainsQTL	brain	sQTL	chr11:125453216:125453416:clu_294081_	11	EI24	125453316	rs4627097	11	125452313	G	A	0.365805	-0.0003	0.0115	0.9794	0.512717	0.0333685	2.79699e-53	-0.000585118	0.0224295	0.979188	0.156842	20
brainsQTL	brain	sQTL	ENSG00000147649.10	8	MTDH	98699450	rs1045444	8	98741705	C	T	0.32008	-0.0122	0.0122	0.3171	0.113055	0.00867509	8.02831e-39	-0.107912	0.108229	0.318731	0.0255524	20
brainsQTL	brain	sQTL	ENSG00000102710.20	13	SUPT20H	37608649	rs2997189	13	37641814	G	C	0.083499	0.0154	0.0188	0.412	0.0815761	0.0128163	1.95239e-10	0.188781	0.23236	0.416534	0.132564	20
brainsQTL	brain	sQTL	chr13:37583946:37586329:clu_135112_	13	SUPT20H	37585138	rs9576146	13	37546280	C	G	0.378728	-0.0058	0.0115	0.6109	-0.189877	0.0291093	6.89638e-11	0.0305461	0.0607464	0.615072	0.62073	18
brainsQTL	brain	sQTL	chr13:37598579:37600341:clu_135115_	13	SUPT20H	37599460	rs8000534	13	37547009	A	G	0.102386	0.0167	0.0174	0.335	-0.232462	0.0400651	6.54874e-09	-0.0718397	0.0758681	0.343689	0.859511	11
brainsQTL	brain	sQTL	ENSG00000167657.14	19	DAPK3	3964786	rs11085051	19	3952998	T	C	0.481113	0.0061	0.0139	0.6585	0.0856691	0.00834473	1.00021e-24	0.0712042	0.1624	0.661061	0.681767	11
brainsQTL	brain	sQTL	ENSG00000100926.15	14	TM9SF1	24661624	rs1061838	14	24660406	G	C	0.427435	-0.0139	0.0112	0.2138	0.0679847	0.00869143	5.19754e-15	-0.204458	0.166804	0.220297	0.2412	20
brainsQTL	brain	sQTL	ENSG00000139908.15	14	TSSK4	24676235	rs9743509	14	24671217	A	C	0.105368	0.0241	0.0182	0.1851	0.0838616	0.0139973	2.08196e-09	0.287378	0.222262	0.196021	0.386033	12
brainsQTL	brain	sQTL	ENSG00000254505.11	14	CHMP4A	24680928	rs2236353	14	24677848	T	C	0.129225	0.0035	0.0165	0.8333	0.138621	0.0126754	7.73865e-28	0.0252488	0.119052	0.832044	0.796827	20
brainsQTL	brain	sQTL	chr14:24662475:24663881:clu_123616_	14	TM9SF1	24663178	rs2234100	14	24664609	C	T	0.21173	-0.0001	0.0141	0.9917	0.191396	0.0342547	2.30462e-08	-0.000522478	0.0736694	0.994341	0.810899	17
brainsQTL	brain	sQTL	ENSG00000116299.17	1	ELAPOR1	109702852	rs17034092	1	109732387	C	G	0.146123	0.0194	0.0157	0.218	0.0654602	0.0113364	7.72626e-09	0.296363	0.245271	0.226927	0.931545	8
brainsQTL	brain	sQTL	chr1:109656958:109704516:clu_105498_	1	KIAA1324	109680737	rs74920406	1	109704525	T	C	0.0397614	-0.0484	0.0289	0.09351	-0.474815	0.0740731	1.45429e-10	0.101934	0.0629088	0.105157	0.898887	10
brainsQTL	brain	sQTL	chr1:109704636:109707121:clu_105498_	1	KIAA1324	109705878	rs74920406	1	109704525	T	C	0.0397614	-0.0484	0.0289	0.09351	0.471538	0.0725065	7.85319e-11	-0.102643	0.0632884	0.10484	0.928147	11
brainsQTL	brain	sQTL	chr1:109716459:109730799:clu_105500_	1	KIAA1324	109723629	rs12239854	1	109727832	G	A	0.166004	0.0161	0.0149	0.2798	0.374373	0.0401505	1.11775e-20	0.0430053	0.0400662	0.283112	0.747942	20
brainsQTL	brain	sQTL	ENSG00000100429.18	22	HDAC10	50686723	rs2002766	22	50692966	G	A	0.333002	-0.001	0.0127	0.9392	0.0635365	0.00902088	1.87781e-12	-0.015739	0.199898	0.937243	0.138034	20
brainsQTL	brain	sQTL	chr22:50685395:50686121:clu_10225_	22	HDAC10	50685758	rs34402301	22	50686371	T	C	0.055666	0	0.0284	0.999	0.423751	0.0567745	8.40927e-14	0	0.0670205	1
brainsQTL	brain	sQTL	chr22:50686205:50686319:clu_10225_	22	HDAC10	50686262	rs34402301	22	50686371	T	C	0.055666	0	0.0284	0.999	-0.354065	0.0555	1.77607e-10	0	0.0802113	1
brainsQTL	brain	sQTL	ENSG00000099940.12	22	SNAP29	21229398	rs5761433	22	21294414	G	A	0.0745527	-0.025	0.0227	0.2709	0.513928	0.017677	7.83831e-186	-0.048645	0.0442013	0.2711	0.426445	15
brainsQTL	brain	sQTL	chr12:120660802:120661954:clu_194284_	12	PXN	120661378	rs3888588	12	120702775	G	A	0.11332	-0.0101	0.0172	0.5592	-0.247228	0.0420171	4.00489e-09	0.040853	0.069917	0.559014	0.625455	11
brainsQTL	brain	sQTL	chr9:27548416:27548555:clu_73743_	9	C9orf72	27548486	rs12347201	9	27551927	C	T	0.251491	-0.054	0.0132	4.433e-05	0.160415	0.0287796	2.49073e-08	-0.336627	0.102071	0.000973835	5.47929e-05	10
brainsQTL	brain	sQTL	ENSG00000103266.11	16	STUB1	731547	rs12597975	16	613168	G	A	0.498012	-0.0157	0.0131	0.2295	0.0589897	0.00839029	2.05486e-12	-0.266148	0.225276	0.237431	0.0482208	9
brainsQTL	brain	sQTL	ENSG00000078674.18	8	PCM1	17832916	rs478420	8	17792853	G	A	0.382704	0.0176	0.0115	0.1265	0.199036	0.00869987	7.68381e-116	0.0884261	0.0579076	0.126756	0.105861	20
brainsQTL	brain	sQTL	chr8:17780697:17782222:clu_161969_	8	PCM1	17781460	rs478420	8	17792853	G	A	0.382704	0.0176	0.0115	0.1265	0.352843	0.0344064	1.1219e-24	0.0498805	0.0329533	0.130109	0.903959	20
brainsQTL	brain	sQTL	chr8:17780697:17793098:clu_161969_	8	PCM1	17786898	rs2073569	8	17782158	T	G	0.276342	-0.0055	0.0129	0.668	0.684676	0.0353381	1.2549e-83	-0.008033	0.0188456	0.669923	0.593699	20
brainsQTL	brain	sQTL	chr8:17782289:17793098:clu_161969_	8	PCM1	17787694	rs445422	8	17793093	T	C	0.0367793	-0.04	0.0322	0.2145	-0.606452	0.0747033	4.73387e-16	0.0659574	0.0537138	0.219468	0.924323	20
brainsQTL	brain	sQTL	chr8:17792367:17792643:clu_161969_	8	PCM1	17792505	rs478420	8	17792853	G	A	0.382704	0.0176	0.0115	0.1265	-0.41561	0.0327083	5.43877e-37	-0.0423474	0.0278702	0.128648	0.303156	20
brainsQTL	brain	sQTL	chr8:17792826:17793098:clu_161969_	8	PCM1	17792962	rs478420	8	17792853	G	A	0.382704	0.0176	0.0115	0.1265	-0.482831	0.0332254	7.59814e-48	-0.0364517	0.0239496	0.128005	0.158077	20
brainsQTL	brain	sQTL	chr8:17830196:17842956:clu_161972_	8	PCM1	17836576	rs62498194	8	17850227	C	G	0.134195	0.023	0.0155	0.1387	0.241086	0.0406736	3.07881e-09	0.0954015	0.0662764	0.150023	0.742414	20
brainsQTL	brain	sQTL	chr8:17843596:17847368:clu_161973_	8	PCM1	17845482	rs62498177	8	17812513	T	G	0.109344	0.0265	0.0163	0.1047	-0.244353	0.0432738	1.63582e-08	-0.10845	0.0694166	0.118217	0.453284	20
brainsQTL	brain	sQTL	chr8:17849185:17850992:clu_161974_	8	PCM1	17850088	rs377663	8	17872962	A	C	0.0427435	-0.0364	0.0318	0.2511	0.6885	0.066197	2.45932e-25	-0.0528685	0.0464662	0.255211	0.854997	20
brainsQTL	brain	sQTL	chr8:17849209:17850992:clu_161974_	8	PCM1	17850100	rs377663	8	17872962	A	C	0.0427435	-0.0364	0.0318	0.2511	-0.691886	0.0670842	6.11054e-25	0.0526098	0.0462435	0.255259	0.868201	20
brainsQTL	brain	sQTL	chr8:17869336:17882870:clu_161976_	8	PCM1	17876103	rs13266287	8	17871598	T	A	0.366799	0.001	0.0116	0.9343	-0.281078	0.0314483	3.97128e-19	-0.00355774	0.0412717	0.931305	0.126362	20
brainsQTL	brain	sQTL	chr9:27548420:27548555:clu_73743_	9	C9orf72	27548488	rs12347201	9	27551927	C	T	0.251491	-0.054	0.0132	4.433e-05	-0.169634	0.0289335	4.54877e-09	0.318333	0.0948852	0.000793865	3.75718e-06	15
brainsQTL	brain	sQTL	chr9:27565588:27566483:clu_73748_	9	C9orf72	27566036	rs10967983	9	27555817	A	T	0.242545	-0.0496	0.0134	0.0002239	0.360104	0.0324052	1.09004e-28	-0.137738	0.0392215	0.000445084	1.60064e-07	20
brainsQTL	brain	sQTL	chr9:27565588:27566675:clu_73748_	9	C9orf72	27566132	rs10757666	9	27565292	T	A	0.270378	-0.0578	0.0129	6.995e-06	-0.28888	0.0311136	1.62188e-20	0.200083	0.0495831	5.45305e-05	9.10001e-13	20
brainsQTL	brain	sQTL	chr7:117199709:117242880:clu_306870_	7	CFTR	117221294	rs4285411	7	117015125	C	T	0.312127	0.0112	0.0123	0.3659	0.202376	0.0324448	4.44463e-10	0.0553425	0.0614221	0.367578	0.0106141	20
brainsQTL	brain	sQTL	chr7:117227887:117230412:clu_306870_	7	CFTR	117229150	rs4285411	7	117015125	C	T	0.312127	0.0112	0.0123	0.3659	0.204948	0.0329992	5.27498e-10	0.054648	0.0606568	0.367621	0.0104844	20
brainsQTL	brain	sQTL	chr7:117227887:117242880:clu_306870_	7	CFTR	117235384	rs4285411	7	117015125	C	T	0.312127	0.0112	0.0123	0.3659	0.220006	0.0321139	7.34277e-12	0.0509076	0.0563992	0.366722	0.00348365	20
brainsQTL	brain	sQTL	chr7:117230493:117232236:clu_306870_	7	CFTR	117231364	rs4285411	7	117015125	C	T	0.312127	0.0112	0.0123	0.3659	0.207832	0.0328807	2.60216e-10	0.0538897	0.0597934	0.367447	0.00506525	20
brainsQTL	brain	sQTL	chr7:117230493:117242880:clu_306870_	7	CFTR	117236686	rs39310	7	116952741	C	A	0.318091	0.0153	0.0124	0.2193	0.187853	0.0319393	4.06394e-09	0.0814466	0.0674459	0.227207	0.0108993	20
brainsQTL	brain	sQTL	chr7:117232711:117242880:clu_306870_	7	CFTR	117237796	rs4285411	7	117015125	C	T	0.312127	0.0112	0.0123	0.3659	0.209568	0.0336856	4.93023e-10	0.0534432	0.0593174	0.367604	0.0194485	20
brainsQTL	brain	sQTL	ENSG00000204977.10	13	TRIM13	50582320	rs28411370	13	50571301	G	C	0.151093	-0.0222	0.0164	0.1769	0.13944	0.0106925	7.16271e-39	-0.159209	0.118246	0.178166	0.0427622	20
brainsQTL	brain	sQTL	chr15:66048810:66051148:clu_20930_	15	DENND4A	66049979	rs652931	15	65718997	C	T	0.404573	-0.0262	0.0164	0.109	-0.187764	0.0315973	2.80878e-09	0.139537	0.090445	0.122884	0.782519	20
brainsQTL	brain	sQTL	ENSG00000112210.12	6	RAB23	57069447	rs72868608	6	57051929	C	T	0.148111	-0.0238	0.0153	0.1199	0.0732005	0.0104837	2.90375e-12	-0.325135	0.214139	0.128931	0.485823	20
brainsQTL	brain	sQTL	ENSG00000011523.14	2	CEP68	65298819	rs6546125	2	65309223	C	A	0.187873	0.0069	0.014	0.6199	0.0704875	0.00926594	2.80171e-14	0.0978897	0.199033	0.622842	0.124835	20
brainsQTL	brain	sQTL	chr9:27565588:27566966:clu_73748_	9	C9orf72	27566277	rs7469146	9	27541041	C	T	0.483101	0.0794	0.0111	6.739e-13	-0.281884	0.0290681	3.0938e-22	-0.281676	0.0489319	8.58773e-09	2.85643e-13	20
brainsQTL	brain	sQTL	chr3:20019895:20020496:clu_137862_	3	RAB5A	20020196	rs13078505	3	20029447	T	C	0.158052	-0.0068	0.0145	0.6389	-0.207912	0.0354301	4.40485e-09	0.0327062	0.0699636	0.64016	0.553451	20
brainsQTL	brain	sQTL	chr9:27566533:27566675:clu_73748_	9	C9orf72	27566604	rs7469146	9	27541041	C	T	0.483101	0.0794	0.0111	6.739e-13	-0.290051	0.0305438	2.17649e-21	-0.273745	0.0479115	1.10636e-08	1.5863e-05	20
brainsQTL	brain	sQTL	chr3:20020611:20025200:clu_137862_	3	RAB5A	20022906	rs34705953	3	19997111	T	C	0.193837	-0.0151	0.0137	0.2689	-0.265108	0.033929	5.55617e-15	0.0569578	0.0521886	0.275103	0.271024	20
brainsQTL	brain	sQTL	chr15:63481947:63516047:clu_229564_	15	RAB8B	63498997	rs2729790	15	63466427	T	C	0.371769	-0.003	0.0116	0.7981	-0.166278	0.0301006	3.31254e-08	0.0180421	0.0698393	0.796146	0.346007	20
brainsQTL	brain	sQTL	chr15:63481947:63536955:clu_229564_	15	RAB8B	63509451	rs12591282	15	63539475	G	C	0.2167	0.0155	0.0129	0.2294	0.267375	0.030479	1.7485e-18	0.0579711	0.0486974	0.233875	0.392107	20
brainsQTL	brain	sQTL	chr15:63516178:63536955:clu_229564_	15	RAB8B	63526566	rs16946690	15	63530492	A	G	0.2167	0.0146	0.0129	0.2582	-0.225489	0.035772	2.90994e-10	-0.0647483	0.0581239	0.265292	0.46432	20
brainsQTL	brain	sQTL	chr15:63537015:63541844:clu_229565_	15	RAB8B	63539430	rs10519190	15	63549064	T	C	0.151093	-0.0138	0.016	0.3897	0.337601	0.034521	1.37754e-22	-0.0408766	0.0475771	0.390249	0.339048	20
brainsQTL	brain	sQTL	chr15:63541904:63547706:clu_229565_	15	RAB8B	63544805	rs35835101	15	63571963	G	A	0.120278	-0.007	0.0175	0.6867	0.329302	0.0452664	3.47066e-13	-0.0212571	0.053223	0.689601	0.200363	20
brainsQTL	brain	sQTL	chr15:63548793:63551826:clu_229565_	15	RAB8B	63550310	rs10519190	15	63549064	T	C	0.151093	-0.0138	0.016	0.3897	-0.412395	0.0375021	3.96922e-28	0.0334631	0.0389169	0.389867	0.532744	20
brainsQTL	brain	sQTL	chr15:63551891:63554891:clu_229566_	15	RAB8B	63553391	rs2729790	15	63466427	T	C	0.371769	-0.003	0.0116	0.7981	-0.231442	0.0313491	1.55078e-13	0.0129622	0.0501513	0.79605	0.515576	20
brainsQTL	brain	sQTL	chr15:63551891:63555726:clu_229566_	15	RAB8B	63553808	rs10152434	15	63545352	C	T	0.22664	0.0142	0.0126	0.2599	0.593473	0.0336689	1.53583e-69	0.023927	0.0212743	0.260721	0.205343	20
brainsQTL	brain	sQTL	chr15:63554941:63555726:clu_229566_	15	RAB8B	63555334	rs1470371	15	63510220	G	C	0.153082	-0.0133	0.0161	0.4088	0.2636	0.0405562	8.05191e-11	-0.0504552	0.0615687	0.412504	0.52645	20
brainsQTL	brain	sQTL	ENSG00000075785.14	3	RAB7A	128478648	rs73196959	3	128431919	G	A	0.0675944	0.038	0.0232	0.1014	0.126638	0.0179195	1.58273e-12	0.300068	0.188055	0.11057	0.787095	18
brainsQTL	brain	sQTL	chr3:128516912:128525215:clu_142101_	3	RAB7A	128521064	rs115721474	3	128430370	A	G	0.0675944	0.037	0.0232	0.1101	-0.728726	0.0600026	6.10486e-34	-0.0507736	0.0321097	0.11382	0.703726	20
brainsQTL	brain	sQTL	chr3:128526514:128532170:clu_142101_	3	RAB7A	128529342	rs73196960	3	128432222	T	C	0.0675944	0.039	0.0232	0.09245	0.708723	0.0598611	2.44029e-32	0.0550286	0.0330633	0.0960442	0.693851	20
brainsQTL	brain	sQTL	ENSG00000111540.16	12	RAB5B	56379082	rs705700	12	56389293	C	T	0.394632	0.0064	0.0112	0.5674	0.107869	0.00851443	8.78561e-37	0.0593312	0.103935	0.568103	0.569378	20
brainsQTL	brain	sQTL	chr9:27567162:27571121:clu_73749_	9	C9orf72	27569142	rs62538125	9	27550999	C	A	0.251491	-0.0545	0.0132	3.835e-05	0.220728	0.0322911	8.16804e-12	-0.24691	0.0698644	0.000409119	4.84893e-10	20
brainsQTL	brain	sQTL	chr12:56383882:56385144:clu_83253_	12	RAB5B	56384513	rs1873914	12	56379427	C	G	0.390656	0.0069	0.0113	0.5414	0.144662	0.0251967	9.39538e-09	0.0476974	0.0785537	0.543721	0.406023	10
brainsQTL	brain	sQTL	ENSG00000108774.15	17	RAB5C	40292029	rs1122326	17	40274873	C	A	0.232604	0.0058	0.0131	0.659	0.0775386	0.0102234	3.33906e-14	0.0748015	0.169236	0.658492	0.0723463	10
brainsQTL	brain	sQTL	ENSG00000169228.14	5	RAB24	176729472	rs28419182	5	176728400	G	A	0.197813	0.0099	0.0138	0.4757	0.103996	0.0110322	4.23376e-21	0.0951956	0.133081	0.47441	0.113062	20
brainsQTL	brain	sQTL	ENSG00000167461.12	19	RAB8A	16233871	rs55692650	19	16232508	G	A	0.181909	-0.0055	0.0143	0.6982	0.0705849	0.0104299	1.30994e-11	-0.0779203	0.20292	0.700982	0.504404	9
brainsQTL	brain	sQTL	ENSG00000185236.12	19	RAB11B	8462091	rs12976739	19	8461663	A	G	0.421471	-0.0066	0.0116	0.568	0.0769943	0.00837036	3.63175e-20	-0.0857206	0.150948	0.570116	0.62599	20
brainsQTL	brain	sQTL	chr1:229407117:229431595:clu_111307_	1	RAB4A	229419356	rs9435837	1	229446841	T	C	0.450298	0.0073	0.0111	0.5085	0.185973	0.0272652	9.04809e-12	0.0392531	0.059963	0.512711	0.819561	10
brainsQTL	brain	sQTL	chr1:229434819:229438609:clu_111309_	1	RAB4A	229436714	rs237772	1	229430056	T	C	0.219682	-0.0136	0.0138	0.3267	0.337519	0.0311535	2.37382e-27	-0.040294	0.0410554	0.326368	0.993203	7
brainsQTL	brain	sQTL	chr1:229434819:229439553:clu_111309_	1	RAB4A	229437186	rs237772	1	229430056	T	C	0.219682	-0.0136	0.0138	0.3267	0.309866	0.0326683	2.41904e-21	-0.04389	0.0447752	0.326972	0.928227	17
brainsQTL	brain	sQTL	chr1:229438736:229439553:clu_111309_	1	RAB4A	229439144	rs237772	1	229430056	T	C	0.219682	-0.0136	0.0138	0.3267	-0.323487	0.030975	1.56942e-25	0.0420419	0.0428497	0.32652	0.993992	8
brainsQTL	brain	sQTL	ENSG00000167578.18	19	RAB4B	41293484	rs12151282	19	41298419	C	T	0.333996	-0.0094	0.0122	0.4432	0.169565	0.00865797	2.0818e-85	-0.0554359	0.0720044	0.441361	0.408766	20
brainsQTL	brain	sQTL	chr21:17191165:17196358:clu_71731_	21	USP25	17193762	rs9974210	21	17187904	A	C	0.104374	0.0086	0.0192	0.654	-0.244559	0.0446224	4.23835e-08	-0.0351654	0.0787705	0.655288	0.675237	20
brainsQTL	brain	sQTL	chr21:30398092:30398888:clu_71942_	21	USP16	30398490	rs2464624	21	30362209	T	C	0.121272	0.0065	0.0169	0.6993	-0.466731	0.0485313	6.77047e-22	-0.0139266	0.0362382	0.70075	0.43628	20
brainsQTL	brain	sQTL	ENSG00000160201.12	21	U2AF1	44520373	rs2839633	21	44510021	G	A	0.405567	-0.009	0.0113	0.4246	0.0646886	0.00856231	4.18739e-14	-0.139128	0.175651	0.428319	0.244317	19
brainsQTL	brain	sQTL	ENSG00000275895.7	21	U2AF1L5	44520379	rs7282749	21	44517072	A	G	0.405567	-0.0102	0.0111	0.3605	0.0486973	0.00857751	1.36819e-08	-0.209457	0.230905	0.364347	0.176888	18
brainsQTL	brain	sQTL	ENSG00000138592.14	15	USP8	50761597	rs11070776	15	50735488	A	G	0.425447	-0.0018	0.0112	0.8744	0.245981	0.00822108	1.05785e-196	-0.00731765	0.0455327	0.87232	0.641609	20
brainsQTL	brain	sQTL	chr15:50716711:50724535:clu_229016_	15	USP8	50720623	rs17598061	15	50787868	G	T	0.183897	0.012	0.0143	0.3999	0.499477	0.0387007	4.15514e-38	0.0240251	0.0286904	0.402372	0.810185	20
brainsQTL	brain	sQTL	chr15:50716711:50731206:clu_229016_	15	USP8	50723958	rs11070774	15	50724851	T	C	0.183897	0.0116	0.0146	0.4285	-0.515624	0.0399185	3.61332e-38	-0.022497	0.0283687	0.427765	0.360215	20
brainsQTL	brain	sQTL	chr15:50716851:50724535:clu_229016_	15	USP8	50720693	rs62019084	15	50753469	A	G	0.183897	0.0114	0.0144	0.4296	0.419902	0.0387	1.99036e-27	0.0271492	0.0343849	0.42978	0.305583	20
brainsQTL	brain	sQTL	chr15:50716851:50731206:clu_229016_	15	USP8	50724028	rs11631398	15	50754859	T	C	0.183897	0.0109	0.0144	0.4475	-0.469887	0.041831	2.80793e-29	-0.0231971	0.0307152	0.45011	0.883714	20
brainsQTL	brain	sQTL	chr15:50724696:50731206:clu_229016_	15	USP8	50727951	rs3131598	15	50827290	T	G	0.469185	-0.0123	0.011	0.2642	0.193895	0.0339026	1.07037e-08	-0.0634363	0.0578058	0.272465	0.401498	20
brainsQTL	brain	sQTL	chr15:50731374:50741597:clu_229017_	15	USP8	50736486	rs62016939	15	50717042	G	A	0.183897	0.0117	0.0148	0.4296	0.243224	0.0416264	5.12608e-09	0.0481038	0.0614036	0.433391	0.237825	9
brainsQTL	brain	sQTL	chr9:27567162:27571134:clu_73749_	9	C9orf72	27569148	rs62538125	9	27550999	C	A	0.251491	-0.0545	0.0132	3.835e-05	0.280404	0.0334748	5.44897e-17	-0.194362	0.0524826	0.000212761	5.3921e-13	20
brainsQTL	brain	sQTL	chr9:27567162:27573084:clu_73749_	9	C9orf72	27570123	rs62538125	9	27550999	C	A	0.251491	-0.0545	0.0132	3.835e-05	0.267256	0.0327819	3.56302e-16	-0.203924	0.0553636	0.000230178	7.08718e-08	20
brainsQTL	brain	sQTL	chr9:27567162:27573429:clu_73749_	9	C9orf72	27570296	rs2492816	9	27565105	A	G	0.414513	0.0956	0.0111	5.171e-18	-0.647288	0.0260224	1.4121e-136	-0.147693	0.0181473	3.99979e-16	9.53063e-09	20
brainsQTL	brain	sQTL	chr16:84767109:84773915:clu_40387_	16	USP10	84770512	rs71386866	16	84792371	G	C	0.0576541	-0.0344	0.0257	0.1804	0.372853	0.0521506	8.70657e-13	-0.0922616	0.0701255	0.188287	0.0726102	20
brainsQTL	brain	sQTL	chr16:84779279:84792322:clu_40387_	16	USP10	84785800	rs71386866	16	84792371	G	C	0.0576541	-0.0344	0.0257	0.1804	-0.318156	0.0518634	8.54292e-10	0.108123	0.0826786	0.190957	0.0758294	19
brainsQTL	brain	sQTL	chr9:27567162:27573707:clu_73749_	9	C9orf72	27570434	rs2492816	9	27565105	A	G	0.414513	0.0956	0.0111	5.171e-18	0.593434	0.0282146	3.28206e-98	0.161096	0.0202121	1.58315e-15	4.29431e-08	20
brainsQTL	brain	sQTL	chr9:27567162:27573722:clu_73749_	9	C9orf72	27570442	rs62538061	9	27525660	C	T	0.254473	-0.0523	0.0135	0.0001122	0.181287	0.0324908	2.41021e-08	-0.288493	0.0906577	0.00146147	5.65901e-07	20
brainsQTL	brain	sQTL	chr9:27567162:27573832:clu_73749_	9	C9orf72	27570497	rs10967983	9	27555817	A	T	0.242545	-0.0496	0.0134	0.0002239	0.222894	0.031965	3.10095e-12	-0.222527	0.0680632	0.00107768	2.17889e-08	20
brainsQTL	brain	sQTL	chr15:63991195:63998979:clu_20639_	15	HERC1	63995087	rs7169537	15	64129914	C	G	0.473161	-0.0303	0.0113	0.007552	0.2494	0.0308339	6.03972e-16	-0.121491	0.0477334	0.0109214	0.83873	20
brainsQTL	brain	sQTL	chr15:63994402:63998979:clu_20639_	15	HERC1	63996690	rs7169537	15	64129914	C	G	0.473161	-0.0303	0.0113	0.007552	-0.214878	0.0308056	3.05235e-12	0.14101	0.0563398	0.0123196	0.876103	20
brainsQTL	brain	sQTL	chr15:64067848:64126021:clu_20642_	15	HERC1	64096934	rs2089619	15	64036953	G	C	0.452286	-0.0264	0.0112	0.01861	-0.211239	0.0327103	1.0618e-10	0.124977	0.056442	0.0268113	0.45283	20
brainsQTL	brain	sQTL	chr16:449739:450109:clu_33726_	16	NME4	449924	rs73494345	16	470624	A	G	0.05666	0.0302	0.0293	0.3025	0.364402	0.0603531	1.56201e-09	0.0828755	0.0815689	0.309621	0.718127	10
brainsQTL	brain	sQTL	chr15:64067848:64126026:clu_20642_	15	HERC1	64096937	rs8040381	15	64072083	C	T	0.457256	-0.0262	0.0113	0.01983	0.223965	0.0309615	4.70099e-13	-0.116982	0.0529827	0.0272486	0.231708	20
brainsQTL	brain	sQTL	chr8:42183615:42188432:clu_163134_	8	IKBKB	42186024	rs7820677	8	42086932	G	A	0.0586481	0.013	0.0245	0.5941	-0.399856	0.0634008	2.84865e-10	-0.0325117	0.0614885	0.596983	0.962493	20
brainsQTL	brain	sQTL	ENSG00000106683.15	7	LIMK1	73517059	rs36010170	7	73499498	A	C	0.117296	0.0212	0.0175	0.2238	0.136107	0.0159364	1.33516e-17	0.15576	0.129863	0.230364	0.0510584	20
brainsQTL	brain	sQTL	ENSG00000168237.18	3	GLYCTK	52325189	rs352162	3	52252969	T	C	0.456262	-0.0122	0.0111	0.273	0.0467383	0.00841646	2.80488e-08	-0.261028	0.2421	0.280952	0.423299	20
brainsQTL	brain	sQTL	chr3:52321892:52324320:clu_139867_	3	GLYCTK	52323106	rs17052052	3	52331793	G	A	0.102386	0.0242	0.0171	0.1568	0.264678	0.0399145	3.33115e-11	0.0914318	0.0660617	0.166347	0.210529	17
brainsQTL	brain	sQTL	ENSG00000007047.15	19	MARK4	45695544	rs34600364	19	45801728	T	G	0.266402	0.0199	0.0128	0.1214	0.120357	0.00985226	2.54894e-34	0.165342	0.107208	0.123013	0.331425	20
brainsQTL	brain	sQTL	ENSG00000007255.10	19	TRAPPC6A	45673840	rs7247764	19	45675873	C	T	0.180915	0.0029	0.0152	0.8485	0.140041	0.0121168	6.75648e-31	0.0207082	0.108554	0.848711	0.101484	20
brainsQTL	brain	sQTL	ENSG00000104866.11	19	PPP1R37	45622994	rs2021091	19	43963333	C	T	0.411531	0.0021	0.0112	0.8534	0.0756662	0.00833058	1.0567e-19	0.0277535	0.14805	0.8513
brainsQTL	brain	sQTL	ENSG00000189114.8	19	BLOC1S3	45701116	rs10412988	19	45612774	G	C	0.149105	0.0221	0.0151	0.1419	0.0628627	0.0114969	4.55633e-08	0.35156	0.248662	0.157419	0.177931	13
brainsQTL	brain	sQTL	chr19:45668228:45668385:clu_59595_	19	TRAPPC6A	45668306	rs7247764	19	45675873	C	T	0.180915	0.0029	0.0152	0.8485	-0.215489	0.0368734	5.09561e-09	-0.0134578	0.0705749	0.84877	0.140301	14
brainsQTL	brain	sQTL	chr19:45668228:45681351:clu_59595_	19	TRAPPC6A	45674790	rs2041262	19	45643890	C	T	0.233598	0.0106	0.0134	0.4288	0.187385	0.0312786	2.08776e-09	0.0565681	0.0721314	0.432901	0.21059	15
brainsQTL	brain	sQTL	chr19:45668228:45681393:clu_59595_	19	TRAPPC6A	45674810	rs7247764	19	45675873	C	T	0.180915	0.0029	0.0152	0.8485	0.352447	0.0411393	1.0608e-17	0.00822819	0.0431378	0.848728	0.108051	20
brainsQTL	brain	sQTL	chr12:106453192:106464552:clu_193100_	12	NUAK1	106458872	rs10861553	12	106452814	G	T	0.480119	-0.0131	0.0115	0.2513	0.323983	0.0299549	2.90113e-27	-0.0404342	0.035692	0.257271	0.0752909	20
brainsQTL	brain	sQTL	chr12:106461733:106464552:clu_193100_	12	NUAK1	106463142	rs10861553	12	106452814	G	T	0.480119	-0.0131	0.0115	0.2513	-0.291595	0.0258871	1.97376e-29	0.0449254	0.0396395	0.257067	0.12768	20
brainsQTL	brain	sQTL	chr6:76554694:76556685:clu_177498_	6	MYO6	76555690	rs6932992	6	76573743	A	G	0.479125	-0.0273	0.011	0.01319	0.17506	0.0261327	2.10018e-11	-0.155947	0.0670094	0.0199526	0.948135	20
brainsQTL	brain	sQTL	ENSG00000126432.14	11	PRDX5	64087438	rs731703	11	64078706	A	G	0.302187	-0.0057	0.0119	0.6334	0.0724551	0.00889405	3.74712e-16	-0.0786694	0.164523	0.632532	0.519886	20
brainsQTL	brain	sQTL	chr11:64085858:64088337:clu_290506_	11	PRDX5	64087098	rs12788266	11	64093692	T	C	0.161034	-0.003	0.015	0.8413	-0.320882	0.0416541	1.32402e-14	0.00934924	0.046762	0.841533	0.838288	20
brainsQTL	brain	sQTL	chr11:64087340:64088337:clu_290506_	11	PRDX5	64087838	rs477895	11	64048912	C	T	0.166998	-0.0047	0.0148	0.7492	-0.367459	0.0387436	2.43814e-21	0.0127905	0.0402991	0.750948	0.805564	20
brainsQTL	brain	sQTL	chr2:45925148:45927678:clu_234208_	2	PRKCE	45926413	rs7563114	2	45955724	C	G	0.347913	-0.0019	0.0116	0.8692	0.162659	0.0283867	1.00362e-08	-0.0116809	0.0713439	0.869947	0.471648	20
brainsQTL	brain	sQTL	chr2:46372370:46378180:clu_234219_	2	PRKCE	46375275	rs1143692	2	46378209	T	C	0.0685885	0.0264	0.0242	0.2765	-0.43056	0.0544206	2.53866e-15	-0.0613155	0.0567376	0.279838	0.76862	11
brainsQTL	brain	sQTL	chr2:46372370:46386745:clu_234219_	2	PRKCE	46379558	rs1143692	2	46378209	T	C	0.0685885	0.0264	0.0242	0.2765	0.555954	0.0555735	1.46457e-23	0.0474859	0.0437868	0.278152	0.485995	20
brainsQTL	brain	sQTL	chr2:46378368:46386745:clu_234219_	2	PRKCE	46382556	rs1143692	2	46378209	T	C	0.0685885	0.0264	0.0242	0.2765	0.361287	0.0542124	2.65955e-11	0.0730721	0.0678743	0.281668	0.855049	6
brainsQTL	brain	sQTL	chr5:130623444:130651669:clu_170693_	5	CDC42SE2	130637556	rs11242069	5	130598318	C	A	0.274354	0.0058	0.013	0.6546	-0.425543	0.0469525	1.26594e-19	-0.0136296	0.0305862	0.655876	0.793625	20
brainsQTL	brain	sQTL	chr18:48086613:48189277:clu_24680_	18	MAPK4	48137945	rs12958523	18	48175048	G	A	0.449304	-0.0004	0.0112	0.973	-0.283346	0.0259294	8.50609e-28	0.0014117	0.0395278	0.97151	0.697815	20
brainsQTL	brain	sQTL	chr18:48190874:48195571:clu_24680_	18	MAPK4	48193222	rs878996	18	48191767	C	G	0.400596	-0.0068	0.0112	0.5445	0.275008	0.0294219	9.01358e-21	-0.0247266	0.040812	0.544604	0.474934	20
brainsQTL	brain	sQTL	chr6:76576822:76577148:clu_177499_	6	MYO6	76576985	rs9359141	6	76558380	C	A	0.478131	-0.0273	0.011	0.01298	0.294974	0.0271561	1.74598e-27	-0.0925506	0.0382525	0.0155432	0.761164	20
brainsQTL	brain	sQTL	chr6:76618344:76623780:clu_177502_	6	MYO6	76621062	rs6932992	6	76573743	A	G	0.479125	-0.0273	0.011	0.01319	0.299874	0.0284125	4.85361e-26	-0.0910384	0.0376827	0.0156954	0.729532	20
brainsQTL	brain	sQTL	chr6:76621415:76623780:clu_177502_	6	MYO6	76622598	rs6932992	6	76573743	A	G	0.479125	-0.0273	0.011	0.01319	-0.227659	0.0294381	1.04643e-14	0.119916	0.0507449	0.0181222	0.751014	20
brainsQTL	brain	sQTL	ENSG00000198959.12	20	TGM2	36775383	rs2284877	20	36764542	A	C	0.140159	0.0342	0.0159	0.03153	0.0871758	0.012815	1.0272e-11	0.392311	0.19129	0.0402801	0.240714	20
brainsQTL	brain	sQTL	chr10:27798859:27821436:clu_221706_	10	RAB18	27810148	rs2477315	10	27807213	C	T	0.323062	-0.0282	0.0117	0.01613	0.24729	0.032328	2.01904e-14	-0.114036	0.0496059	0.021514	0.518488	20
brainsQTL	brain	sQTL	chr15:74898074:74898584:clu_230407_	15	CLK3	74898329	rs77021813	15	75029228	C	G	0.0815109	-0.0016	0.0209	0.9374	0.281882	0.0507018	2.70388e-08	-0.00567614	0.0741516	0.938983	0.449945	20
brainsQTL	brain	sQTL	ENSG00000136267.14	7	DGKB	14599538	rs40236	7	14305982	C	G	0.384692	0.0114	0.0113	0.3128	0.0864992	0.00832953	2.9124e-25	0.131793	0.131252	0.31532	0.758118	20
brainsQTL	brain	sQTL	chr7:14217776:14308524:clu_265326_	7	DGKB	14263150	rs38275	7	14305196	T	C	0.383698	0.0099	0.0113	0.3776	-0.355562	0.0290612	2.02228e-34	-0.0278432	0.031862	0.38219	0.779567	20
brainsQTL	brain	sQTL	chr7:14217776:14378140:clu_265326_	7	DGKB	14297958	rs38290	7	14297333	G	A	0.385686	0.0109	0.0112	0.3323	0.284281	0.027896	2.18107e-24	0.0383423	0.0395769	0.332642	0.849104	20
brainsQTL	brain	sQTL	chr7:14775819:14793553:clu_265339_	7	DGKB	14784686	rs17168419	7	14814032	A	G	0.0666004	0.005	0.0194	0.7967	-0.346463	0.0505548	7.22043e-12	-0.0144315	0.056034	0.796754	0.933535	20
brainsQTL	brain	sQTL	chr7:14775819:14797280:clu_265339_	7	DGKB	14786550	rs10277424	7	14795781	A	C	0.0656064	0.004	0.0194	0.8386	0.396658	0.0479381	1.29132e-16	0.0100843	0.0489239	0.836696	0.936157	20
brainsQTL	brain	sQTL	chr7:14793573:14797280:clu_265339_	7	DGKB	14795426	rs78357860	7	14931220	A	G	0.0228628	0.0261	0.0313	0.4043	-0.497789	0.0826459	1.71049e-09	-0.0524318	0.0634777	0.408811	0.591369	20
brainsQTL	brain	sQTL	ENSG00000128272.16	22	ATF4	39917194	rs4894	22	39917515	C	A	0.317097	0.0033	0.0119	0.7828	0.160248	0.008542	1.60468e-78	0.0205931	0.0742681	0.781565	0.00108531	20
brainsQTL	brain	sQTL	chr22:39916756:39917778:clu_121636_	22	ATF4	39917267	rs1048310	22	39913282	G	T	0.317097	0.0034	0.0118	0.7741	-0.405747	0.032004	7.829e-37	-0.0083796	0.0290897	0.7733	0.00136028	20
brainsQTL	brain	sQTL	ENSG00000118217.7	1	ATF6	161841726	rs10800157	1	161922277	A	G	0.223658	0.0056	0.0127	0.6588	0.0937722	0.00925875	4.15276e-24	0.0597192	0.135563	0.659555	0.568826	20
brainsQTL	brain	sQTL	ENSG00000118260.15	2	CREB1	208432586	rs2551928	2	208465778	A	G	0.176938	-0.0111	0.014	0.4273	0.0703058	0.0104844	2.0037e-11	-0.157882	0.200517	0.431064	0.778	9
brainsQTL	brain	sQTL	ENSG00000144401.14	2	METTL21A	208468003	rs2551948	2	208479393	C	T	0.16998	-0.0122	0.0141	0.3858	0.406749	0.0110863	1.08437e-294	-0.0299939	0.0346747	0.387035	0.154072	20
brainsQTL	brain	sQTL	chr1:153925310:153925742:clu_215677_	1	CRTC2	153925526	rs6666703	1	153943800	T	C	0.285288	0.0123	0.012	0.3057	0.338176	0.0315088	7.14388e-27	0.0363716	0.035646	0.307559	0.187534	20
brainsQTL	brain	sQTL	chr1:153925845:153926014:clu_215677_	1	CRTC2	153925930	rs11264763	1	153948705	T	C	0.287276	0.009	0.0119	0.4528	-0.275098	0.0326733	3.77638e-17	-0.0327156	0.0434315	0.451288	0.178673	20
brainsQTL	brain	sQTL	ENSG00000120742.11	3	SERP1	150290400	rs6764672	3	150255152	C	A	0.11829	0.0055	0.0168	0.7418	0.168135	0.0116302	2.27415e-47	0.0327119	0.0999455	0.743443	0.162906	20
brainsQTL	brain	sQTL	ENSG00000144895.12	3	EIF2A	150284134	rs9289818	3	150315555	C	A	0.115308	0.0047	0.0166	0.7791	0.411966	0.0114167	3.95266e-285	0.0114087	0.0402958	0.777082	0.291086	20
brainsQTL	brain	sQTL	chr3:150264859:150284688:clu_31525_	3	SERP1	150274774	rs16862731	3	150264707	C	A	0.0685885	-0.0209	0.0239	0.3817	0.485517	0.057052	1.73818e-17	-0.0430469	0.0494851	0.384357	0.0542346	9
brainsQTL	brain	sQTL	ENSG00000188603.22	16	CLN3	28496164	rs34835	16	28499291	G	A	0.350895	-0.0389	0.0114	0.0006408	0.0894203	0.00869958	8.79079e-25	-0.435024	0.134329	0.00120164	0.692916	20
brainsQTL	brain	sQTL	chr3:150283904:150284688:clu_31525_	3	SERP1	150284296	rs9873729	3	150315244	C	T	0.358847	-0.0203	0.0115	0.077	0.373163	0.0303052	7.66456e-35	-0.0543998	0.0311327	0.080576	0.244551	20
brainsQTL	brain	sQTL	chr14:64687355:64688252:clu_251365_	14	SYNE2	64687804	rs13329021	14	64704522	G	T	0.350895	0.0057	0.0114	0.6178	-0.163222	0.0290095	1.83908e-08	-0.0349218	0.0701188	0.618458	0.95706	20
brainsQTL	brain	sQTL	ENSG00000135547.9	6	HEY2	126075612	rs9375411	6	126116953	G	A	0.49503	0.013	0.0112	0.2434	0.0572447	0.00843467	1.14618e-11	0.227095	0.198492	0.252581	0.688964	20
brainsQTL	brain	sQTL	chr6:126068872:126072947:clu_178823_	6	HEY2	126070910	rs7758115	6	126061502	A	G	0.492048	0.0125	0.0111	0.2562	0.153775	0.0276727	2.74606e-08	0.0812878	0.0736509	0.269727	0.419683	18
brainsQTL	brain	sQTL	chr6:126072004:126072947:clu_178823_	6	HEY2	126072476	rs7758115	6	126061502	A	G	0.492048	0.0125	0.0111	0.2562	0.148692	0.0272014	4.59454e-08	0.0840665	0.0762187	0.270043	0.717184	18
brainsQTL	brain	sQTL	ENSG00000185122.11	8	HSF1	145526828	rs62530366	8	145536056	G	A	0.389662	0.0156	0.0127	0.2206	0.0831398	0.00835216	2.41555e-23	0.187636	0.153913	0.222806	0.521377	19
brainsQTL	brain	sQTL	chr8:145535930:145537197:clu_166514_	8	HSF1	145536564	rs62530366	8	145536056	G	A	0.389662	0.0156	0.0127	0.2206	-0.183495	0.0307274	2.34787e-09	-0.0850159	0.0706607	0.228915	0.593795	13
brainsQTL	brain	sQTL	chr8:145537302:145537648:clu_166519_	8	HSF1	145537475	rs73374024	8	145510538	G	A	0.150099	0.0062	0.0197	0.7511	-0.282663	0.0478212	3.40404e-09	-0.0219343	0.0697931	0.753312	0.692826	15
brainsQTL	brain	sQTL	chr5:131821408:131821943:clu_45072_	5	IRF1	131821676	rs2549003	5	131829297	G	A	0.343936	0.0074	0.0123	0.5509	0.263049	0.030786	1.29153e-17	0.0281316	0.046875	0.548413	0.15688	19
brainsQTL	brain	sQTL	chr5:131822065:131822249:clu_45072_	5	IRF1	131822157	rs11954400	5	131816241	C	T	0.342942	0.0083	0.0123	0.4988	-0.25256	0.0286575	1.21811e-18	-0.0328635	0.0488439	0.501057	0.350202	15
brainsQTL	brain	sQTL	chr15:100215663:100218853:clu_231912_	15	MEF2A	100217258	rs325404	15	100249700	C	G	0.205765	0.0024	0.014	0.8648	-0.273295	0.0342962	1.60369e-15	-0.00878171	0.0512385	0.863918	0.494247	20
brainsQTL	brain	sQTL	chr15:100215663:100230446:clu_231912_	15	MEF2A	100223054	rs34779575	15	100178865	G	A	0.215706	0.0052	0.0138	0.7065	0.188421	0.031998	3.89706e-09	0.0275978	0.0733902	0.706885	0.546155	15
brainsQTL	brain	sQTL	chr15:100230633:100243567:clu_231913_	15	MEF2A	100237100	rs325413	15	100245296	G	A	0.212724	0.002	0.0137	0.8835	-0.526933	0.0347776	7.40651e-52	-0.00379555	0.0260007	0.883938	0.341608	20
brainsQTL	brain	sQTL	chr15:100230633:100246934:clu_231913_	15	MEF2A	100238784	rs2862870	15	100205701	T	C	0.208748	0.0025	0.0138	0.8549	0.3191	0.0336793	2.67618e-21	0.00783452	0.0432545	0.856268	0.490467	20
brainsQTL	brain	sQTL	chr15:100243590:100246934:clu_231913_	15	MEF2A	100245262	rs325392	15	100237682	A	G	0.219682	0.0059	0.0136	0.6633	0.191111	0.029678	1.19879e-10	0.0308721	0.0713242	0.665129	0.680733	18
brainsQTL	brain	sQTL	ENSG00000160877.6	19	NACC1	13239818	rs12975509	19	13273358	G	C	0.175944	-0.0241	0.0155	0.1192	0.111373	0.0128085	3.4592e-18	-0.216389	0.141379	0.125878	0.0315786	9
brainsQTL	brain	sQTL	ENSG00000082641.16	17	NFE2L1	46132299	rs7218700	17	46201916	A	G	0.230616	0.0032	0.0132	0.8098	0.0814078	0.0108384	5.86453e-14	0.0393083	0.162231	0.808549	0.264132	20
brainsQTL	brain	sQTL	chr17:46132512:46133748:clu_260657_	17	NFE2L1	46133130	rs72825512	17	46155069	T	C	0.193837	-0.0135	0.0139	0.331	-0.326819	0.0380036	7.99401e-18	0.0413073	0.0428016	0.334501	0.528295	20
brainsQTL	brain	sQTL	ENSG00000261832.6	16	AC138894.1	28485555	rs4788084	16	28539848	T	C	0.353877	-0.0376	0.0112	0.0008248	0.105113	0.00870875	1.52562e-33	-0.357712	0.110597	0.00121915	0.71552	20
brainsQTL	brain	sQTL	ENSG00000213963.6	2	AC019080.1	178202827	rs12693119	2	178204289	C	T	0.182903	0.0055	0.0137	0.69	0.291265	0.0107121	8.46461e-163	0.0188831	0.0470413	0.688114	0.613618	20
brainsQTL	brain	sQTL	chr2:178092681:178097120:clu_95154_	2	NFE2L2	178094900	rs2588866	2	178000177	T	C	0.0675944	0.0095	0.0214	0.6585	0.348496	0.0578739	1.72652e-09	0.02726	0.0615733	0.657965	0.064512	13
brainsQTL	brain	sQTL	chr2:178096736:178097120:clu_95154_	2	NFE2L2	178096928	rs2251139	2	178068159	A	G	0.104374	0.0252	0.0195	0.1948	-0.664095	0.0535867	2.85554e-35	-0.0379464	0.0295225	0.198674	0.0103396	20
brainsQTL	brain	sQTL	chr4:103501796:103503730:clu_298126_	4	NFKB1	103502763	rs3774957	4	103509025	T	A	0.358847	0.0066	0.0115	0.5672	0.197537	0.0308793	1.58375e-10	0.0334114	0.0584506	0.567581	0.903529	20
brainsQTL	brain	sQTL	chr4:103501796:103504023:clu_298126_	4	NFKB1	103502910	rs1598858	4	103506095	G	A	0.341948	0.0077	0.0117	0.5099	-0.211734	0.0295092	7.22174e-13	-0.0363664	0.05549	0.51223	0.931967	20
brainsQTL	brain	sQTL	chr4:103503791:103504023:clu_298126_	4	NFKB1	103503907	rs11722146	4	103524629	A	G	0.301193	0.0113	0.0122	0.3542	0.183887	0.0313217	4.33426e-09	0.0614509	0.0671658	0.360237	0.845913	20
brainsQTL	brain	sQTL	chr7:129283652:129297186:clu_307271_	7	NRF1	129290419	rs12666331	7	129294942	T	C	0.331014	-0.0119	0.0118	0.3134	0.162383	0.0281158	7.67141e-09	-0.0732834	0.073767	0.320494	0.614064	17
brainsQTL	brain	sQTL	chr22:46618492:46627669:clu_10033_	22	CDPF1	46623080	rs7291763	22	46646162	A	C	0.0506958	-0.005	0.0256	0.8439	0.779923	0.0693639	2.48064e-29	-0.00641089	0.0328287	0.845171	0.311709	20
brainsQTL	brain	sQTL	chr22:46618492:46635801:clu_10033_	22	CDPF1	46627146	rs73177045	22	46641904	T	C	0.0497018	0.0033	0.0247	0.8941	0.84617	0.0644425	2.19809e-39	0.00389992	0.0291918	0.893722	0.416374	20
brainsQTL	brain	sQTL	chr22:46627880:46628754:clu_10033_	22	CDPF1	46628317	rs7291763	22	46646162	A	C	0.0506958	-0.005	0.0256	0.8439	0.751454	0.0694619	2.8218e-27	-0.00665377	0.0340728	0.845173	0.298102	20
brainsQTL	brain	sQTL	chr22:46627880:46635801:clu_10033_	22	CDPF1	46631840	rs61748935	22	46644177	A	G	0.0497018	0.0019	0.0246	0.938	0.862906	0.0651568	4.91802e-40	0.00220186	0.0285088	0.938437	0.390321	20
brainsQTL	brain	sQTL	chr22:46628871:46635801:clu_10033_	22	CDPF1	46632336	rs73177045	22	46641904	T	C	0.0497018	0.0033	0.0247	0.8941	0.791743	0.0625332	9.70499e-37	0.00416802	0.0311987	0.893722	0.39528	20
brainsQTL	brain	sQTL	chr22:46628871:46646153:clu_10033_	22	CDPF1	46637512	rs73177045	22	46641904	T	C	0.0497018	0.0033	0.0247	0.8941	0.874031	0.0642719	4.06101e-42	0.00377561	0.0282612	0.893721	0.410381	20
brainsQTL	brain	sQTL	chr22:46637791:46639322:clu_10033_	22	CDPF1	46638556	rs61748935	22	46644177	A	G	0.0497018	0.0019	0.0246	0.938	0.845725	0.0633687	1.24819e-40	0.00224659	0.029088	0.938437	0.40872	20
brainsQTL	brain	sQTL	chr22:46637791:46640993:clu_10033_	22	CDPF1	46639392	rs61748935	22	46644177	A	G	0.0497018	0.0019	0.0246	0.938	0.88573	0.0638449	9.21447e-44	0.00214512	0.0277741	0.938437	0.355293	20
brainsQTL	brain	sQTL	ENSG00000068903.20	19	SIRT2	39379848	rs10410544	19	39385532	T	C	0.424453	-0.0193	0.0116	0.09584	0.0652565	0.00861016	3.48202e-14	-0.295756	0.181993	0.104142	0.152831	20
brainsQTL	brain	sQTL	ENSG00000142082.15	11	SIRT3	225980	rs61876182	11	218489	A	G	0.209742	0.0069	0.014	0.6209	0.127769	0.0105213	6.18859e-34	0.0540037	0.109663	0.6224	0.15579	20
brainsQTL	brain	sQTL	chr11:216718:224078:clu_10565_	11	SIRT3	220398	rs2293169	11	211015	T	C	0.45328	-0.0104	0.0117	0.3743	0.166849	0.0266315	3.72553e-10	-0.0623316	0.0708253	0.378819	0.158343	20
brainsQTL	brain	sQTL	chr11:219041:222379:clu_10565_	11	SIRT3	220710	rs535716	11	218640	A	G	0.212724	-0.0124	0.0138	0.3689	-0.204233	0.033053	6.45303e-10	0.060715	0.0682807	0.373897	0.338076	20
brainsQTL	brain	sQTL	chr11:224239:225673:clu_10565_	11	SIRT3	224956	rs35238303	11	225832	C	T	0.204771	0.0061	0.014	0.6612	0.767097	0.033791	4.35966e-114	0.00795206	0.018254	0.663102	0.117855	20
brainsQTL	brain	sQTL	chr11:224239:230452:clu_10565_	11	SIRT3	227346	rs12785943	11	204968	A	G	0.202783	0.0064	0.0141	0.6499	-0.357218	0.0330848	3.55445e-27	-0.0179162	0.0395066	0.650189	0.101098	20
brainsQTL	brain	sQTL	chr11:226081:230452:clu_10565_	11	SIRT3	228266	rs11246020	11	233067	T	C	0.204771	0.0056	0.0141	0.6884	0.714727	0.0315839	2.22262e-113	0.00783516	0.0197309	0.691292	0.0641435	20
brainsQTL	brain	sQTL	chr11:230706:232983:clu_10565_	11	SIRT3	231844	rs7481993	11	237875	C	T	0.269384	0.0218	0.0126	0.08309	0.218774	0.0286964	2.46443e-14	0.0996463	0.0590583	0.0915544	0.532201	19
brainsQTL	brain	sQTL	chr11:233534:233740:clu_10566_	11	SIRT3	233637	rs3216	11	214421	C	G	0.205765	0.0062	0.0141	0.6588	-0.375473	0.0362182	3.50425e-25	-0.0165125	0.0375864	0.660429	0.0727015	20
brainsQTL	brain	sQTL	chr11:233534:236048:clu_10566_	11	SIRT3	234791	rs61876182	11	218489	A	G	0.209742	0.0069	0.014	0.6209	0.233642	0.0321574	3.71418e-13	0.0295323	0.0600584	0.622912	0.210607	20
brainsQTL	brain	sQTL	ENSG00000144566.11	3	RAB5A	20007628	rs4858626	3	20021857	C	T	0.266402	-0.0281	0.0128	0.02758	0.14545	0.00954227	1.84195e-52	-0.193194	0.088911	0.0297884	0.229116	20
brainsQTL	brain	sQTL	chr3:20019895:20025200:clu_137862_	3	RAB5A	20022548	rs12496946	3	19989736	A	G	0.429423	-0.0238	0.0112	0.03315	0.196445	0.0280786	2.62917e-12	-0.121154	0.0595854	0.0420243	0.120226	20
brainsQTL	brain	sQTL	chr12:120740181:120741364:clu_86256_	12	SIRT4	120740772	rs61140476	12	120720246	C	T	0.0526839	-0.0233	0.0265	0.3809	-0.413099	0.0619222	2.53624e-11	0.056403	0.0647041	0.383368	0.452801	20
brainsQTL	brain	sQTL	chr12:56368123:56380653:clu_83252_	12	RAB5B	56374388	rs75639074	12	56367901	G	C	0.0675944	0.0538	0.025	0.03123	0.300607	0.054541	3.55639e-08	0.178971	0.0892797	0.0450043	0.498576	8
brainsQTL	brain	sQTL	chr15:50774262:50776472:clu_229018_	15	USP8	50775367	rs72738977	15	50783385	G	T	0.0318091	-0.0689	0.0323	0.03295	1.36845	0.0816536	4.84769e-63	-0.0503489	0.0237937	0.0343401	0.827866	20
brainsQTL	brain	sQTL	chr15:50774262:50781998:clu_229018_	15	USP8	50778130	rs72738977	15	50783385	G	T	0.0318091	-0.0689	0.0323	0.03295	-1.78005	0.0854926	2.7838e-96	0.0387067	0.0182405	0.0338361	0.827064	20
brainsQTL	brain	sQTL	chr15:50776558:50781998:clu_229018_	15	USP8	50779278	rs72738977	15	50783385	G	T	0.0318091	-0.0689	0.0323	0.03295	1.12851	0.0877846	8.01179e-38	-0.0610538	0.0290131	0.0353476	0.860603	20
brainsQTL	brain	sQTL	ENSG00000119638.14	14	NEK9	75570051	rs3742773	14	75579643	G	A	0.503976	0.0243	0.0111	0.02907	0.0912387	0.00833265	6.6782e-28	0.266334	0.124067	0.0318169	0.00861352	20
brainsQTL	brain	sQTL	ENSG00000119703.15	14	ZC2HC1C	75558508	rs10136948	14	75511075	T	C	0.501988	0.0245	0.0111	0.02728	0.0728982	0.00834344	2.38972e-18	0.336085	0.157051	0.0323565	0.00939416	20
brainsQTL	brain	sQTL	ENSG00000103202.13	16	NME4	453546	rs14293	16	449659	A	G	0.364811	-0.0484	0.0136	0.0003525	0.110873	0.00873793	6.83105e-37	-0.436535	0.127396	0.000611191	0.350419	20
brainsQTL	brain	sQTL	ENSG00000242612.7	16	DECR2	457172	rs1204503	16	459422	G	A	0.469185	-0.0341	0.0121	0.004868	0.119672	0.00836778	2.14163e-46	-0.284946	0.103054	0.00569212	0.000720235	20
brainsQTL	brain	sQTL	chr16:449123:449379:clu_33725_	16	NME4	449251	rs14293	16	449659	A	G	0.364811	-0.0484	0.0136	0.0003525	0.191713	0.0251007	2.21043e-14	-0.25246	0.0782622	0.00125608	0.440835	20
brainsQTL	brain	sQTL	chr16:449480:449627:clu_33725_	16	NME4	449554	rs14293	16	449659	A	G	0.364811	-0.0484	0.0136	0.0003525	-0.140531	0.0251223	2.22063e-08	0.344408	0.114701	0.00267628	0.532023	20
brainsQTL	brain	sQTL	chr6:13601181:13604708:clu_174247_	6	SIRT5	13602944	rs41273886	6	13604710	T	A	0.0159046	-0.0028	0.0427	0.9479	-0.869608	0.116299	7.58484e-14	0.00321984	0.0491045	0.947719	0.0413041	6
brainsQTL	brain	sQTL	chr6:13601181:13612022:clu_174247_	6	SIRT5	13606602	rs41273886	6	13604710	T	A	0.0159046	-0.0028	0.0427	0.9479	0.679863	0.104883	9.04665e-11	-0.00411848	0.06281	0.94772	0.0608405	7
brainsQTL	brain	sQTL	ENSG00000077463.15	19	SIRT6	4178334	rs3760907	19	4183155	G	T	0.129225	-0.0111	0.0178	0.5301	0.153505	0.0126694	8.67257e-34	-0.0723104	0.116111	0.533435	0.59406	6
brainsQTL	brain	sQTL	chr19:4174513:4175025:clu_53241_	19	SIRT6	4174769	rs350851	19	4170378	G	A	0.127237	-0.008	0.0194	0.6799	0.483506	0.0411724	7.63169e-32	-0.0165458	0.0401484	0.680254	0.266182	6
brainsQTL	brain	sQTL	chr19:4174943:4175025:clu_53241_	19	SIRT6	4174984	rs350844	19	4177051	A	G	0.129225	-0.0105	0.0191	0.5816	-0.354517	0.0435923	4.203e-16	0.0296177	0.053999	0.583358	0.644338	6
brainsQTL	brain	sQTL	chr19:4174943:4175677:clu_53241_	19	SIRT6	4175310	rs4807546	19	4182060	C	T	0.129225	-0.0115	0.0175	0.5128	-0.512531	0.0409016	5.06467e-36	0.0224377	0.0341912	0.511669	0.446479	9
brainsQTL	brain	sQTL	chr19:4175108:4175677:clu_53241_	19	SIRT6	4175392	rs350851	19	4170378	G	A	0.127237	-0.008	0.0194	0.6799	-0.237899	0.0407686	5.36803e-09	0.0336277	0.0817506	0.680819	0.431604	4
brainsQTL	brain	sQTL	chr19:4175148:4175839:clu_53241_	19	SIRT6	4175494	rs350844	19	4177051	A	G	0.129225	-0.0105	0.0191	0.5816	-0.318375	0.0399071	1.48818e-15	0.0329799	0.0601343	0.583391	0.592851	4
brainsQTL	brain	sQTL	chr19:4175210:4175677:clu_53241_	19	SIRT6	4175444	rs4807546	19	4182060	C	T	0.129225	-0.0115	0.0175	0.5128	-0.473651	0.0404858	1.28675e-31	0.0242795	0.0370053	0.511754	0.386204	8
brainsQTL	brain	sQTL	chr19:4175934:4177083:clu_53242_	19	SIRT6	4176508	rs352509	19	4194090	G	C	0.187873	-0.0132	0.019	0.4877	-0.22386	0.0358002	4.02555e-10	0.0589654	0.0853967	0.489887	0.789588	5
brainsQTL	brain	sQTL	chr19:4177135:4182471:clu_53243_	19	SIRT6	4179803	rs74982068	19	4190304	T	C	0.130219	-0.0124	0.0181	0.4933	-0.346787	0.0412663	4.32849e-17	0.0357568	0.0523665	0.494722	0.733518	4
brainsQTL	brain	sQTL	chr19:4179283:4180577:clu_53243_	19	SIRT6	4179930	rs350851	19	4170378	G	A	0.127237	-0.008	0.0194	0.6799	-0.289929	0.0424562	8.55717e-12	0.027593	0.0670348	0.680617	0.534306	6
brainsQTL	brain	sQTL	chr19:4179283:4180874:clu_53243_	19	SIRT6	4180078	rs350844	19	4177051	A	G	0.129225	-0.0105	0.0191	0.5816	-0.471859	0.0421108	3.84493e-29	0.0222524	0.0405268	0.582952	0.711398	7
brainsQTL	brain	sQTL	chr19:4179283:4182471:clu_53243_	19	SIRT6	4180877	rs7260071	19	4180690	T	G	0.172962	-0.0144	0.0173	0.4054	0.234433	0.0384191	1.04751e-09	-0.0614248	0.0744784	0.409524	0.799907	4
brainsQTL	brain	sQTL	chr19:4180906:4181296:clu_53243_	19	SIRT6	4181101	rs4806973	19	4189166	G	C	0.130219	-0.0126	0.0181	0.4862	-0.379626	0.0424712	3.94677e-19	0.0331905	0.0478229	0.487663	0.629656	5
brainsQTL	brain	sQTL	chr19:4180906:4182208:clu_53243_	19	SIRT6	4181557	rs352503	19	4191623	T	C	0.191849	-0.011	0.0182	0.5444	-0.23163	0.0358965	1.09856e-10	0.0474895	0.0789174	0.547333	0.661469	5
brainsQTL	brain	sQTL	ENSG00000185591.10	12	SP1	53792095	rs11170509	12	53743050	T	C	0.150099	-0.0028	0.0155	0.8562	0.0676741	0.0114148	3.05461e-09	-0.0413747	0.229145	0.856712	0.0999703	14
brainsQTL	brain	sQTL	ENSG00000100219.16	22	XBP1	29193564	rs73388819	22	29240536	C	T	0.0497018	0.0064	0.024	0.789	0.105691	0.0186933	1.56767e-08	0.0605536	0.227329	0.789954	0.645341	18
brainsQTL	brain	sQTL	ENSG00000169136.12	19	ATF5	50434575	rs73053367	19	50432992	A	G	0.0725646	-0.0062	0.0215	0.7738	0.130592	0.0136522	1.11515e-21	-0.047476	0.164709	0.773162	0.779342	20
brainsQTL	brain	sQTL	chr19:50432657:50432958:clu_204620_	19	ATF5	50432808	rs3760714	19	50433887	A	G	0.0725646	-0.0063	0.0215	0.7703	0.407505	0.0489501	8.43926e-17	-0.0154599	0.0527927	0.769643	0.777448	19
brainsQTL	brain	sQTL	chr19:50432657:50433989:clu_204620_	19	ATF5	50433323	rs3760714	19	50433887	A	G	0.0725646	-0.0063	0.0215	0.7703	-0.360824	0.0504348	8.41315e-13	0.0174601	0.0596359	0.769692	0.56917	15
brainsQTL	brain	sQTL	chr19:50433122:50433989:clu_204620_	19	ATF5	50433556	rs73053367	19	50432992	A	G	0.0725646	-0.0062	0.0215	0.7738	0.363319	0.0503179	5.18077e-13	-0.0170649	0.0592238	0.773238	0.635541	15
brainsQTL	brain	sQTL	chr11:27680009:27680718:clu_288299_	11	BDNF-AS	27680364	rs11030084	11	27643725	T	C	0.193837	-0.0228	0.0139	0.1012	-0.190336	0.0298841	1.9008e-10	0.119788	0.0754117	0.112183	0.981137	18
brainsQTL	brain	sQTL	chr11:27680775:27698529:clu_288300_	11	BDNF-AS	27689652	rs7124442	11	27677041	C	T	0.293241	0.0129	0.0121	0.2838	0.253667	0.0283393	3.52106e-19	0.0508541	0.0480375	0.289767	0.328218	20
brainsQTL	brain	sQTL	chr11:27697687:27698529:clu_288300_	11	BDNF-AS	27698108	rs11030101	11	27680744	T	A	0.463221	0.0066	0.011	0.5498	0.150937	0.0265686	1.33871e-08	0.0437268	0.0732833	0.55072	0.2072	17
brainsQTL	brain	sQTL	chr19:10597494:10600324:clu_54569_	19	KEAP1	10598909	rs7247667	19	10599349	G	C	0.254473	-0.0249	0.0133	0.06172	-0.183806	0.0317629	7.17376e-09	0.135469	0.0760516	0.0748671	0.421559	20
brainsQTL	brain	sQTL	ENSG00000115415.20	2	STAT1	191829436	rs36077929	2	191875035	T	C	0.145129	0.0033	0.0163	0.8378	0.0679696	0.0112593	1.57253e-09	0.0485511	0.239948	0.839651	0.822764	20
brainsQTL	brain	sQTL	chr2:191851794:191855954:clu_95524_	2	STAT1	191853874	rs2066797	2	191854423	C	T	0.0536779	0.0005	0.0252	0.9837	1.31022	0.0666791	5.83013e-86	0.000381617	0.0192335	0.98417	0.690921	20
brainsQTL	brain	sQTL	chr16:449739:450219:clu_33726_	16	NME4	449979	rs11248932	16	448561	T	A	0.257455	-0.0567	0.0144	8.778e-05	0.196241	0.0314175	4.20416e-10	-0.28893	0.0867418	0.000865602	0.131681	20
brainsQTL	brain	sQTL	ENSG00000176171.11	10	BNIP3	133787738	rs7912908	10	133773472	A	G	0.147117	0.0414	0.0253	0.1019	0.110984	0.0115679	8.46306e-22	0.373028	0.231253	0.106729	0.0474915	18
brainsQTL	brain	sQTL	chr10:133782823:133784142:clu_286616_	10	BNIP3	133783482	rs45581832	10	133783450	C	T	0.139165	0.0325	0.0261	0.2132	0.280512	0.0406211	4.99991e-12	0.11586	0.0945447	0.220407	0.156485	15
brainsQTL	brain	sQTL	ENSG00000066056.14	1	TIE1	43777716	rs3120124	1	43764165	C	G	0.380716	0.0319	0.0115	0.005559	0.0964386	0.00848925	6.60728e-30	0.33078	0.12275	0.00704435	0.0158147	20
brainsQTL	brain	sQTL	ENSG00000223802.8	19	CERS1	18993445	rs968530	19	19005397	G	C	0.290258	0.006	0.0135	0.6582	0.0833822	0.00940696	7.72732e-19	0.0719578	0.162108	0.657124	0.778146	20
brainsQTL	brain	sQTL	chr19:18981428:18989739:clu_56469_	19	CERS1	18985584	rs2238654	19	18962061	A	G	0.398608	-0.0065	0.0121	0.5909	-0.180605	0.0278746	9.22124e-11	0.0359902	0.0672269	0.592406	0.586052	20
brainsQTL	brain	sQTL	chr19:18988907:18989739:clu_56469_	19	CERS1	18989323	rs4808868	19	18988699	T	C	0.101392	0.0168	0.0189	0.3745	-0.2876	0.0444013	9.33768e-11	-0.0584144	0.0663321	0.378515	0.952565	20
brainsQTL	brain	sQTL	chr1:20828682:20834398:clu_208644_	1	MUL1	20831540	rs1253901	1	20861712	C	A	0.366799	-0.0108	0.0113	0.3407	0.261473	0.0285819	5.78942e-20	-0.0413045	0.043452	0.341818	0.244588	20
brainsQTL	brain	sQTL	chr1:20829802:20833218:clu_208644_	1	MUL1	20831510	rs12730929	1	20783494	G	T	0.148111	-0.0147	0.0156	0.3453	-0.281121	0.0390607	6.15393e-13	0.0522906	0.0559657	0.350132	0.0593095	20
brainsQTL	brain	sQTL	chr1:20829802:20834017:clu_208644_	1	MUL1	20831910	rs1253901	1	20861712	C	A	0.366799	-0.0108	0.0113	0.3407	0.192895	0.0298248	9.95619e-11	-0.0559889	0.0592172	0.344412	0.30142	20
brainsQTL	brain	sQTL	ENSG00000100225.18	22	FBXO7	32882739	rs2267177	22	32884964	C	T	0.374751	0.0064	0.0115	0.5772	0.311964	0.00828801	0	0.0205152	0.0368672	0.577896	0.457096	20
brainsQTL	brain	sQTL	chr22:32871111:32874968:clu_120766_	22	FBXO7	32873040	rs9609571	22	32891896	C	G	0.193837	0.016	0.0137	0.2442	0.362643	0.032402	4.46154e-29	0.0441205	0.0379833	0.245408	0.472198	20
brainsQTL	brain	sQTL	chr22:32871111:32875120:clu_120766_	22	FBXO7	32873116	rs2285089	22	32898291	A	G	0.375746	0.0068	0.0117	0.5617	-0.29245	0.0270522	3.06813e-27	-0.0232519	0.0400646	0.561673	0.488259	20
brainsQTL	brain	sQTL	chr22:32871111:32879884:clu_120766_	22	FBXO7	32875498	rs2072814	22	32870769	T	C	0.363817	0.0127	0.0116	0.2764	0.260973	0.0258952	6.90803e-24	0.0486641	0.0447106	0.276408	0.767635	20
brainsQTL	brain	sQTL	chr22:32871385:32874968:clu_120766_	22	FBXO7	32873176	rs8136485	22	32871227	T	C	0.192843	0.0141	0.0138	0.3084	-0.782028	0.0311526	4.59402e-139	-0.01803	0.017661	0.307305	0.545476	20
brainsQTL	brain	sQTL	chr22:32871385:32875120:clu_120766_	22	FBXO7	32873252	rs2072813	22	32870661	T	C	0.27833	0.0118	0.0121	0.3301	-0.211229	0.028696	1.82641e-13	-0.0558635	0.0577843	0.333664	0.706989	18
brainsQTL	brain	sQTL	chr22:32871385:32879884:clu_120766_	22	FBXO7	32875634	rs9606966	22	32896804	A	G	0.192843	0.017	0.0137	0.2148	-0.215584	0.0306555	2.02905e-12	-0.0788555	0.0645299	0.221708	0.505727	13
brainsQTL	brain	sQTL	chr22:32871944:32874968:clu_120766_	22	FBXO7	32873456	rs2267177	22	32884964	C	T	0.374751	0.0064	0.0115	0.5772	-0.153727	0.0271949	1.57867e-08	-0.0416323	0.0751697	0.579685	0.741172	3
brainsQTL	brain	sQTL	chr22:32875262:32879884:clu_120766_	22	FBXO7	32877573	rs8140067	22	32871442	A	C	0.191849	0.0146	0.0138	0.2894	0.396212	0.0324275	2.47898e-34	0.036849	0.0349602	0.29187	0.675813	20
brainsQTL	brain	sQTL	chr22:32881196:32883732:clu_120767_	22	FBXO7	32882464	rs5754115	22	32893905	C	T	0.404573	-0.0123	0.0116	0.2884	-0.17771	0.0251548	1.60991e-12	0.0692137	0.0660058	0.294363	0.74364	18
brainsQTL	brain	sQTL	chr22:32883363:32883732:clu_120767_	22	FBXO7	32883548	rs4821066	22	32883344	A	G	0.406561	-0.0108	0.0115	0.3484	0.28529	0.0240204	1.55874e-32	-0.0378562	0.0404356	0.349166	0.873468	20
brainsQTL	brain	sQTL	chr22:32883815:32887073:clu_120768_	22	FBXO7	32885444	rs17772071	22	32887661	G	A	0.374751	0.0067	0.0115	0.5581	0.254158	0.0279254	8.924e-20	0.0263616	0.0453401	0.560958	0.406439	17
brainsQTL	brain	sQTL	chr22:32883815:32889092:clu_120768_	22	FBXO7	32886454	rs3788448	22	32882808	G	A	0.371769	0.0067	0.0114	0.5599	0.504216	0.0274549	2.49214e-75	0.013288	0.0226209	0.556923	0.45413	20
brainsQTL	brain	sQTL	chr22:32887168:32889092:clu_120768_	22	FBXO7	32888130	rs5749448	22	32882414	G	A	0.375746	0.0061	0.0115	0.5938	-0.325152	0.0278506	1.71377e-31	-0.0187605	0.0354046	0.59619	0.457113	20
brainsQTL	brain	sQTL	chr22:32889268:32894131:clu_120769_	22	FBXO7	32891700	rs2267177	22	32884964	C	T	0.374751	0.0064	0.0115	0.5772	-0.2543	0.0274787	2.15352e-20	-0.0251671	0.0453038	0.57854	0.491703	20
brainsQTL	brain	sQTL	ENSG00000104946.13	19	TBC1D17	50386344	rs7248744	19	50385031	G	A	0.424453	-0.01	0.0113	0.3741	0.126102	0.00832686	8.3032e-52	-0.079301	0.089763	0.376994	0.362162	20
brainsQTL	brain	sQTL	chr1:43775203:43776285:clu_102988_	1	TIE1	43775744	rs7520981	1	43760070	C	T	0.371769	0.0331	0.0117	0.00449	0.24537	0.0299633	2.63382e-16	0.134898	0.0504484	0.00749554	0.479632	20
brainsQTL	brain	sQTL	chr12:72300918:72301643:clu_84049_	12	TBC1D15	72301280	rs3759171	12	72307616	G	A	0.267396	0.0192	0.0126	0.1283	0.276817	0.0335179	1.47159e-16	0.0693599	0.0462857	0.133999	0.115845	18
brainsQTL	brain	sQTL	chr1:43779096:43779594:clu_102990_	1	TIE1	43779345	rs1556581	1	43772190	A	G	0.369781	0.0319	0.0113	0.004864	0.203546	0.0292747	3.57752e-12	0.156722	0.0599172	0.00890614	0.162153	20
brainsQTL	brain	sQTL	chr22:31556289:31559339:clu_120550_	22	RNF185	31557814	rs142595356	22	31930573	G	A	0.0159046	0.0526	0.0545	0.3347	1.21286	0.131407	2.71236e-20	0.0433687	0.0451803	0.337104	0.0225151	20
brainsQTL	brain	sQTL	chr1:43783743:43784917:clu_102992_	1	TIE1	43784330	rs7520981	1	43760070	C	T	0.371769	0.0331	0.0117	0.00449	0.222652	0.0300993	1.39025e-13	0.148662	0.0562603	0.00823194	0.111412	20
brainsQTL	brain	sQTL	chr1:43787386:43789807:clu_102994_	1	TIE1	43788596	rs4660253	1	43761651	C	T	0.372763	0.0318	0.0116	0.00601	0.222202	0.0270452	2.10495e-16	0.143113	0.0550342	0.00931039	0.356868	20
brainsQTL	brain	sQTL	chr3:150264859:150320731:clu_31525_	3	SERP1	150292795	rs9851822	3	150364364	A	G	0.285288	-0.0334	0.0127	0.008574	-0.161058	0.0282755	1.2262e-08	0.207378	0.0868526	0.0169539	0.973377	7
brainsQTL	brain	sQTL	ENSG00000116288.13	1	PARK7	8029958	rs35675666	1	8021973	T	G	0.16004	-0.0176	0.0153	0.2497	0.486279	0.0140794	2.12971e-261	-0.0361932	0.0314809	0.250272	0.875384	20
brainsQTL	brain	sQTL	chr1:8021795:8022823:clu_99022_	1	PARK7	8022309	rs35675666	1	8021973	T	G	0.16004	-0.0176	0.0153	0.2497	1.12578	0.0366837	7.99426e-207	-0.0156335	0.0136001	0.250342	0.922673	20
brainsQTL	brain	sQTL	chr1:8021853:8022823:clu_99022_	1	PARK7	8022338	rs35675666	1	8021973	T	G	0.16004	-0.0176	0.0153	0.2497	-1.12112	0.0358886	3.16223e-214	0.0156986	0.0136563	0.25033	0.930947	20
brainsQTL	brain	sQTL	chr1:8022141:8022823:clu_99022_	1	PARK7	8022482	rs2641116	1	8029494	G	T	0.16501	-0.0208	0.0152	0.1714	0.328157	0.0408119	8.93184e-16	-0.0633843	0.0469853	0.177329	0.286747	20
brainsQTL	brain	sQTL	chr1:8022935:8025384:clu_99023_	1	PARK7	8024160	rs71653619	1	8030994	A	G	0.0139165	-0.0565	0.0629	0.3694	2.33293	0.349865	2.59131e-11	-0.0242184	0.0272053	0.373353
brainsQTL	brain	sQTL	chr1:8025485:8029405:clu_99023_	1	PARK7	8027445	rs71653619	1	8030994	A	G	0.0139165	-0.0565	0.0629	0.3694	2.3834	0.347906	7.34827e-12	-0.0237056	0.0266167	0.373129	0.398628	4
brainsQTL	brain	sQTL	chr1:8029464:8030954:clu_99023_	1	PARK7	8030209	rs71653619	1	8030994	A	G	0.0139165	-0.0565	0.0629	0.3694	-2.39521	0.347487	5.4647e-12	0.0235888	0.0264828	0.373079	0.517769	6
brainsQTL	brain	sQTL	chr1:8031023:8037712:clu_99024_	1	PARK7	8034368	rs71653619	1	8030994	A	G	0.0139165	-0.0565	0.0629	0.3694	-2.29244	0.345951	3.43742e-11	0.0246462	0.0276889	0.373406
brainsQTL	brain	sQTL	chr1:8037798:8044954:clu_99024_	1	PARK7	8041376	rs71653619	1	8030994	A	G	0.0139165	-0.0565	0.0629	0.3694	2.3739	0.344078	5.22604e-12	-0.0238005	0.0267201	0.373072	0.364143	4
brainsQTL	brain	sQTL	ENSG00000185345.23	6	PRKN	162458628	rs3765475	6	161990516	G	C	0.374751	-0.0111	0.0114	0.3293	0.0752467	0.0084967	8.29402e-19	-0.147515	0.152415	0.333118	0.630213	20
brainsQTL	brain	sQTL	ENSG00000099968.18	22	BCL2L13	18162621	rs2535688	22	18209718	T	C	0.142147	0.0006	0.015	0.9691	0.108888	0.0121279	2.75024e-19	0.00551026	0.137758	0.968093	0.71507	20
brainsQTL	brain	sQTL	chr22:18121652:18138428:clu_118914_	22	BCL2L13	18130040	rs4819617	22	18124976	A	G	0.172962	0.0071	0.014	0.6096	0.338534	0.0323439	1.22853e-25	0.0209728	0.0414033	0.612472	0.898856	20
brainsQTL	brain	sQTL	chr22:18138598:18145665:clu_118914_	22	BCL2L13	18142132	rs4819461	22	18134240	T	C	0.172962	0.0066	0.0139	0.6338	0.365914	0.0357225	1.26895e-24	0.018037	0.0380278	0.635278	0.739802	20
brainsQTL	brain	sQTL	chr22:18138598:18165980:clu_118914_	22	BCL2L13	18152289	rs4819617	22	18124976	A	G	0.172962	0.0071	0.014	0.6096	-0.474437	0.0324121	1.61508e-48	-0.0149651	0.0295264	0.612268	0.783098	20
brainsQTL	brain	sQTL	chr22:18178976:18185009:clu_118915_	22	BCL2L13	18181992	rs4599222	22	18219727	A	G	0.352883	-0.0026	0.0118	0.8278	0.170184	0.0293369	6.59078e-09	-0.0152776	0.0693866	0.825731	0.734158	20
brainsQTL	brain	sQTL	chr22:18189591:18209443:clu_118915_	22	BCL2L13	18199517	rs73163153	22	18167335	G	T	0.180915	0.0065	0.0137	0.6359	-0.282732	0.0360768	4.61641e-15	-0.02299	0.0485446	0.635795	0.913307	20
brainsQTL	brain	sQTL	ENSG00000196683.11	7	TOMM7	22857359	rs2270105	7	22862467	A	G	0.332008	-0.0002	0.0119	0.9891	0.221377	0.00873304	9.12804e-142	-0.000903436	0.0537545	0.986591	0.889926	20
brainsQTL	brain	sQTL	chr7:22852804:22857619:clu_265505_	7	TOMM7	22855212	rs9639441	7	22844625	A	G	0.269384	0.009	0.0123	0.4632	-0.199105	0.0290228	6.87302e-12	-0.0452024	0.062127	0.46687	0.763828	20
brainsQTL	brain	sQTL	chr7:22852804:22862296:clu_265505_	7	TOMM7	22857550	rs28617621	7	22857682	G	A	0.269384	0.0086	0.0123	0.4837	1.04189	0.0279265	1.20062e-304	0.00825421	0.0118075	0.484512	0.411507	20
brainsQTL	brain	sQTL	chr7:22857667:22862296:clu_265505_	7	TOMM7	22859982	rs9654968	7	22876316	T	C	0.269384	0.0069	0.0122	0.5694	-0.246301	0.0299325	1.8951e-16	-0.0280145	0.0496498	0.572589	0.334986	20
brainsQTL	brain	sQTL	chr7:22861968:22862296:clu_265505_	7	TOMM7	22862132	rs2270105	7	22862467	A	G	0.332008	-0.0002	0.0119	0.9891	0.293885	0.0304996	5.65059e-22	-0.000680538	0.0404921	0.986591	0.920251	20
brainsQTL	brain	sQTL	ENSG00000116044.16	2	NFE2L2	178174874	rs6745756	2	178148470	T	A	0.319085	0.0362	0.0121	0.002854	0.113933	0.00927864	1.17362e-34	0.317731	0.10931	0.00365259	0.00201513	20
brainsQTL	brain	sQTL	chr11:233534:236194:clu_10566_	11	SIRT3	234864	rs3847647	11	218141	A	C	0.341948	-0.0345	0.013	0.008	0.232676	0.0270746	8.40828e-18	-0.148275	0.0584751	0.0112225	0.58058	20
brainsQTL	brain	sQTL	ENSG00000109332.20	4	UBE2D3	103752796	rs223434	4	103721059	C	T	0.492048	-0.0107	0.011	0.332	0.138563	0.00833829	5.18829e-62	-0.077221	0.079522	0.331516	0.295322	20
brainsQTL	brain	sQTL	chr4:103747793:103748584:clu_276548_	4	UBE2D3	103748188	rs223437	4	103719893	A	G	0.491054	-0.01	0.011	0.3642	0.226846	0.029965	3.72165e-14	-0.0440827	0.0488393	0.366735	0.254881	20
brainsQTL	brain	sQTL	chr4:103747793:103748749:clu_276548_	4	UBE2D3	103748271	rs223437	4	103719893	A	G	0.491054	-0.01	0.011	0.3642	-0.354247	0.0296523	6.75638e-33	0.0282289	0.0311416	0.364687	0.267626	20
brainsQTL	brain	sQTL	chr4:103747793:103749101:clu_276548_	4	UBE2D3	103748447	rs3960788	4	103915618	C	T	0.417495	-0.0073	0.0114	0.5244	0.194987	0.0300777	9.00356e-11	-0.0374383	0.0587498	0.523962	0.748926	20
brainsQTL	brain	sQTL	ENSG00000184117.12	22	NIPSNAP1	29964056	rs467866	22	29956135	C	G	0.478131	0.0061	0.0111	0.5805	0.137419	0.00833895	5.17925e-61	0.0443898	0.0808198	0.582838	0.98786	20
brainsQTL	brain	sQTL	ENSG00000146729.10	7	NIPSNAP2	56043680	rs7793921	7	56120881	G	A	0.351889	0.0198	0.0118	0.09384	0.0841421	0.0087323	5.64892e-22	0.235316	0.142349	0.0983128	0.252075	20
brainsQTL	brain	sQTL	ENSG00000239789.6	7	MRPS17	56021881	rs113001688	7	55843245	A	G	0.0467197	0.0052	0.0268	0.8452	0.101121	0.0183417	3.5242e-08	0.0514235	0.265193	0.846247	0.511582	5
brainsQTL	brain	sQTL	chr7:56032843:56045819:clu_302722_	7	GBAS	56039331	rs34795560	7	56058966	G	A	0.235586	-0.0052	0.0129	0.6882	-0.186967	0.0329754	1.42883e-08	0.0278124	0.0691703	0.687621	0.35549	20
brainsQTL	brain	sQTL	chr7:56052571:56059521:clu_302726_	7	GBAS	56056046	rs7793921	7	56120881	G	A	0.351889	0.0198	0.0118	0.09384	-0.277775	0.0343082	5.65881e-16	-0.0712807	0.0433832	0.100372	0.857916	20
brainsQTL	brain	sQTL	chr11:233534:236616:clu_10566_	11	SIRT3	235075	rs4980320	11	198986	C	T	0.43837	-0.0253	0.0123	0.03908	-0.19427	0.0281539	5.18969e-12	0.130231	0.066067	0.0487015	0.47277	20
brainsQTL	brain	sQTL	chr7:56059577:56062587:clu_302726_	7	GBAS	56061082	rs2230197	7	56126360	T	C	0.321074	0.0226	0.012	0.06067	-0.33987	0.034666	1.08066e-22	-0.066496	0.0359532	0.064383	0.933971	20
brainsQTL	brain	sQTL	ENSG00000138095.19	2	LRPPRC	44168245	rs6720846	2	44123073	T	A	0.399602	-0.0071	0.0115	0.5361	0.238992	0.00850268	7.85966e-174	-0.0297081	0.0481304	0.537075	0.564409	20
brainsQTL	brain	sQTL	ENSG00000135093.13	12	USP30	109493361	rs9668456	12	109493428	C	T	0.479125	-0.0082	0.0117	0.4824	0.0477045	0.00836181	1.16316e-08	-0.171892	0.247104	0.486664	0.353056	8
brainsQTL	brain	sQTL	chr12:109490566:109505329:clu_85247_	12	USP30	109497948	rs1433314	12	109469254	C	A	0.27336	-0.0065	0.0132	0.6187	-0.190988	0.0318376	1.98737e-09	0.0340335	0.0693466	0.623587	0.414995	7
brainsQTL	brain	sQTL	chr12:109494596:109505329:clu_85247_	12	USP30	109499962	rs112003965	12	109499997	T	C	0.101392	0.0435	0.0287	0.1297	0.258316	0.0453045	1.18567e-08	0.168398	0.114963	0.142973	0.0561817	5
brainsQTL	brain	sQTL	ENSG00000124523.17	6	SIRT5	13594924	rs3757261	6	13599303	T	C	0.242545	0.0403	0.013	0.002001	0.253797	0.0101235	1.05308e-138	0.158788	0.0516121	0.00209398	0.0139207	20
brainsQTL	brain	sQTL	chr6:13574538:13579683:clu_174243_	6	SIRT5	13577110	rs11753306	6	13570303	C	T	0.301193	-0.0369	0.0121	0.002315	-0.234248	0.0316106	1.25897e-13	0.157525	0.0558576	0.00480053	0.115283	13
brainsQTL	brain	sQTL	ENSG00000188906.17	12	LRRK2	40676816	rs1427267	12	40708892	T	C	0.332008	-0.0015	0.0115	0.8952	0.0942953	0.00869779	2.19341e-27	-0.0159075	0.121966	0.89623	0.530437	20
brainsQTL	brain	sQTL	chr12:40709102:40710080:clu_81918_	12	LRRK2	40709591	rs10878372	12	40716694	G	A	0.228628	0.0011	0.0132	0.9356	0.439623	0.0429729	1.45143e-24	0.00250214	0.0300267	0.933589	0.436283	20
brainsQTL	brain	sQTL	chr12:40709102:40714836:clu_81918_	12	LRRK2	40711969	rs7308193	12	40665227	G	C	0.312127	-0.0031	0.0116	0.7909	0.387859	0.0337631	1.52204e-30	-0.0079926	0.0299159	0.789339	0.498056	20
brainsQTL	brain	sQTL	chr12:40713977:40714836:clu_81918_	12	LRRK2	40714406	rs17444223	12	40759595	A	G	0.207753	0.0073	0.0138	0.5974	-0.202469	0.0321395	2.98245e-10	-0.0360549	0.0683984	0.598103	0.0973343	20
brainsQTL	brain	sQTL	ENSG00000171109.19	3	MFN1	179089110	rs6794532	3	179058225	C	T	0.33499	-0.0091	0.0121	0.4517	0.0714425	0.00904119	2.74694e-15	-0.127375	0.170132	0.454048	0.921937	20
brainsQTL	brain	sQTL	chr3:179076790:179076929:clu_143625_	3	MFN1	179076860	rs9822116	3	179074615	T	G	0.456262	-0.0063	0.0112	0.5695	-0.306546	0.0278357	3.31961e-28	0.0205516	0.0365838	0.574274	0.921086	20
brainsQTL	brain	sQTL	chr3:179085891:179086004:clu_143628_	3	MFN1	179085948	rs60388496	3	179159875	A	G	0.249503	-0.0033	0.0131	0.8025	-0.197242	0.0309466	1.84595e-10	0.0167307	0.0664676	0.801264	0.980401	20
brainsQTL	brain	sQTL	chr6:13574856:13579683:clu_174243_	6	SIRT5	13577270	rs2804914	6	13570252	A	G	0.301193	-0.0371	0.0121	0.002187	0.271022	0.0315753	9.21335e-18	-0.136889	0.0474087	0.00388412	0.218144	20
brainsQTL	brain	sQTL	chr6:13574872:13579683:clu_174243_	6	SIRT5	13577278	rs2328676	6	13576708	G	T	0.302187	-0.0377	0.012	0.001756	0.177361	0.0314091	1.63456e-08	-0.212561	0.0774251	0.00604426	0.444586	5
brainsQTL	brain	sQTL	chr6:13574976:13579683:clu_174243_	6	SIRT5	13577330	rs2804925	6	13574935	T	C	0.218688	-0.0349	0.0136	0.01037	0.216346	0.0323881	2.39269e-11	-0.161316	0.0673415	0.0165983	0.17284	16
brainsQTL	brain	sQTL	chr6:13585359:13588563:clu_174244_	6	SIRT5	13586961	rs2804926	6	13575682	A	G	0.301193	-0.0376	0.0121	0.001857	0.205397	0.0290116	1.44337e-12	-0.18306	0.0643349	0.00443526	0.205335	20
brainsQTL	brain	sQTL	chr6:13597248:13597960:clu_174246_	6	SIRT5	13597604	rs3757261	6	13599303	T	C	0.242545	0.0403	0.013	0.002001	0.220924	0.034011	8.26724e-11	0.182416	0.0652014	0.0051464	0.115394	20
brainsQTL	brain	sQTL	chr6:13597248:13597963:clu_174246_	6	SIRT5	13597606	rs3757261	6	13599303	T	C	0.242545	0.0403	0.013	0.002001	0.221731	0.0332494	2.58045e-11	0.181752	0.0646548	0.00493703	0.0849296	20
brainsQTL	brain	sQTL	ENSG00000198836.11	3	OPA1	193363266	rs13095315	3	193329318	G	A	0.45825	0.0028	0.011	0.7966	0.155688	0.00832359	4.55304e-78	0.0179847	0.0706606	0.799092	0.964893	20
brainsQTL	brain	sQTL	chr3:193333559:193334967:clu_144314_	3	OPA1	193334263	rs114771531	3	193265893	C	T	0.0228628	-0.0154	0.0338	0.6487	0.802232	0.0844903	2.20306e-21	-0.0191964	0.0421809	0.649039	0.621702	19
brainsQTL	brain	sQTL	chr3:193333559:193336658:clu_144314_	3	OPA1	193335108	rs13075244	3	193329300	C	T	0.45825	0.0025	0.011	0.8195	-0.690048	0.0291226	4.10067e-124	-0.00362294	0.0159416	0.82022	0.992237	20
brainsQTL	brain	sQTL	chr3:193335074:193335573:clu_144314_	3	OPA1	193335324	rs11915238	3	193387831	C	T	0.454274	0.0023	0.011	0.8321	-0.255306	0.027337	9.70474e-21	-0.0090088	0.0430964	0.834418	0.895573	20
brainsQTL	brain	sQTL	chr3:193335074:193336658:clu_144314_	3	OPA1	193335866	rs7618541	3	193303101	T	C	0.435388	0.004	0.0111	0.7157	0.455845	0.027954	8.80845e-60	0.00877492	0.0243563	0.718643	0.998668	20
brainsQTL	brain	sQTL	chr3:193336725:193343881:clu_144315_	3	OPA1	193340303	rs13070791	3	193385275	T	C	0.424453	0.0068	0.0112	0.5413	0.291574	0.0287921	4.19975e-24	0.0233217	0.0384812	0.544478	0.929423	20
brainsQTL	brain	sQTL	chr3:193336725:193349401:clu_144315_	3	OPA1	193343063	rs7615623	3	193293157	C	T	0.432406	0.0058	0.0111	0.6015	-0.375224	0.0280505	8.271e-41	-0.0154574	0.0296049	0.601584	0.98135	20
brainsQTL	brain	sQTL	chr3:193343991:193349401:clu_144315_	3	OPA1	193346696	rs7615623	3	193293157	C	T	0.432406	0.0058	0.0111	0.6015	0.310385	0.0271196	2.48981e-30	0.0186865	0.0357993	0.601685	0.983553	20
brainsQTL	brain	sQTL	ENSG00000067900.8	18	ROCK1	18609320	rs11083157	18	19018225	G	C	0.153082	-0.0169	0.0155	0.2739	0.0760178	0.0114941	3.7501e-11	-0.222316	0.206652	0.282016	0.176989	20
brainsQTL	brain	sQTL	ENSG00000100335.15	22	MIEF1	39904787	rs5757705	22	39935239	T	C	0.26839	0.0011	0.0141	0.9382	0.0571202	0.00991306	8.30695e-09	0.0192577	0.246871	0.937823	0.406653	8
brainsQTL	brain	sQTL	chr22:39900539:39905427:clu_121568_	22	MIEF1	39902983	rs12484582	22	39893120	A	G	0.206759	-0.0165	0.0159	0.2972	-0.229407	0.0383658	2.23894e-09	0.0719247	0.0703453	0.306567	0.726185	7
brainsQTL	brain	sQTL	chr22:39900539:39907293:clu_121568_	22	MIEF1	39903916	rs12484582	22	39893120	A	G	0.206759	-0.0165	0.0159	0.2972	0.296472	0.0430078	5.44548e-12	-0.0556545	0.054235	0.30481	0.610096	11
brainsQTL	brain	sQTL	chr22:39905576:39907293:clu_121568_	22	MIEF1	39906434	rs12484582	22	39893120	A	G	0.206759	-0.0165	0.0159	0.2972	-0.237553	0.0399542	2.75371e-09	0.0694581	0.0679441	0.306648	0.530919	8
brainsQTL	brain	sQTL	ENSG00000087470.19	12	DNM1L	32865359	rs2124150	12	32901565	T	C	0.16501	0.0156	0.0154	0.3095	0.102182	0.0114871	5.82135e-19	0.152669	0.151686	0.314184	0.191669	20
brainsQTL	brain	sQTL	chr12:32854496:32858759:clu_81684_	12	DNM1L	32856628	rs10844314	12	32871481	A	G	0.164016	0.0143	0.0153	0.3508	1.05815	0.041116	4.66841e-146	0.0135142	0.0144688	0.350291	0.471197	20
brainsQTL	brain	sQTL	chr12:32854496:32860301:clu_81684_	12	DNM1L	32857398	rs10844312	12	32871231	A	G	0.16501	0.0111	0.0153	0.4707	-0.711024	0.0426436	2.03838e-62	-0.0156113	0.0215386	0.468572	0.383877	20
brainsQTL	brain	sQTL	chr12:32858797:32860301:clu_81684_	12	DNM1L	32859549	rs10844284	12	32837978	A	G	0.164016	0.0139	0.0153	0.3632	-0.435497	0.0414863	8.88184e-26	-0.0319176	0.0352636	0.365405	0.390202	20
brainsQTL	brain	sQTL	chr12:32861158:32863863:clu_81685_	12	DNM1L	32862510	rs4641562	12	32851588	A	G	0.164016	0.0143	0.0153	0.3519	-0.216408	0.038634	2.12516e-08	-0.0660789	0.0716773	0.356583	0.267108	11
brainsQTL	brain	sQTL	chr12:32861158:32866143:clu_81685_	12	DNM1L	32863650	rs10844323	12	32878475	G	A	0.161034	0.0178	0.0155	0.2488	-0.225274	0.038292	4.02722e-09	-0.0790147	0.0701036	0.259694	0.287848	15
brainsQTL	brain	sQTL	chr12:32866305:32871577:clu_81685_	12	DNM1L	32868941	rs1059422	12	32896365	C	G	0.16501	0.0157	0.0154	0.3084	0.303206	0.0355223	1.39361e-17	0.0517799	0.0511515	0.311401	0.187542	20
brainsQTL	brain	sQTL	ENSG00000214253.9	7	FIS1	100889168	rs148532612	7	100887319	G	A	0.0159046	0.0275	0.0581	0.6359	0.390849	0.0400515	1.69389e-22	0.0703596	0.148825	0.63638	0.394315	15
brainsQTL	brain	sQTL	chr7:100884187:100888241:clu_270152_	7	FIS1	100886214	rs148532612	7	100887319	G	A	0.0159046	0.0275	0.0581	0.6359	-0.794341	0.130373	1.10928e-09	-0.0346199	0.0733628	0.636998	0.852385	7
brainsQTL	brain	sQTL	ENSG00000168958.20	2	MFF	228206209	rs12619675	2	228237697	G	A	0.281312	0.0015	0.0126	0.9033	0.105762	0.00989915	1.20999e-26	0.0141828	0.119143	0.905243	0.510619	20
brainsQTL	brain	sQTL	chr2:228190143:228197135:clu_241467_	2	MFF	228193639	rs73997104	2	228216992	A	G	0.148111	-0.0049	0.0158	0.7555	-0.279941	0.043891	1.79294e-10	0.0175037	0.0565071	0.756743	0.258487	20
brainsQTL	brain	sQTL	chr2:228193505:228194322:clu_241467_	2	MFF	228193914	rs6713443	2	228201546	T	C	0.373757	0.0119	0.0114	0.2942	-0.457546	0.0311262	6.47646e-49	-0.0260083	0.0249783	0.297765	0.527504	20
brainsQTL	brain	sQTL	chr2:228193505:228195342:clu_241467_	2	MFF	228194424	rs3211097	2	228194480	T	A	0.367793	0.0118	0.0114	0.2997	0.241878	0.029554	2.73934e-16	0.0487849	0.0475066	0.304464	0.339885	20
brainsQTL	brain	sQTL	chr2:228194499:228195342:clu_241467_	2	MFF	228194920	rs10469676	2	228214542	T	C	0.373757	0.0126	0.0114	0.2706	-0.543208	0.0315242	1.54187e-66	-0.0231955	0.0210296	0.270029	0.467967	20
brainsQTL	brain	sQTL	chr2:228195562:228197135:clu_241467_	2	MFF	228196348	rs8222	2	228222293	G	C	0.338966	-0.0105	0.0117	0.3697	-0.191873	0.0295439	8.33174e-11	0.0547238	0.0615574	0.374009	0.77298	20
brainsQTL	brain	sQTL	chr2:228207535:228211942:clu_241468_	2	MFF	228209738	rs7572491	2	228220838	A	G	0.408549	-0.0084	0.0112	0.4576	-0.175367	0.0317543	3.33993e-08	0.0478996	0.0644524	0.457374	0.631111	16
brainsQTL	brain	sQTL	chr2:228212100:228220393:clu_241468_	2	MFF	228216246	rs6748746	2	228206517	T	C	0.21173	-0.0025	0.0141	0.8602	-0.221407	0.0364861	1.29314e-09	0.0112914	0.0637109	0.859328	0.832147	16
brainsQTL	brain	sQTL	chr6:13597248:13599264:clu_174246_	6	SIRT5	13598256	rs3757261	6	13599303	T	C	0.242545	0.0403	0.013	0.002001	-0.655785	0.0324212	5.65939e-91	-0.0614531	0.020055	0.00218237	0.0143617	20
brainsQTL	brain	sQTL	ENSG00000049245.13	1	VAMP3	7836424	rs11121022	1	7836659	C	A	0.394632	-0.0068	0.0112	0.543	0.104123	0.00860968	1.14053e-33	-0.0653075	0.107701	0.544263	0.431476	20
brainsQTL	brain	sQTL	chr1:7831445:7833502:clu_99021_	1	VAMP3	7832474	rs11121022	1	7836659	C	A	0.394632	-0.0068	0.0112	0.543	0.204037	0.0316858	1.19968e-10	-0.0333273	0.0551355	0.545536	0.531607	20
brainsQTL	brain	sQTL	chr1:7833258:7833502:clu_99021_	1	VAMP3	7833380	rs11121022	1	7836659	C	A	0.394632	-0.0068	0.0112	0.543	-0.215663	0.0312466	5.12892e-12	0.0315307	0.0521334	0.545307	0.519415	20
brainsQTL	brain	sQTL	chr6:13597248:13601066:clu_174246_	6	SIRT5	13599157	rs3757261	6	13599303	T	C	0.242545	0.0403	0.013	0.002001	0.989002	0.0315937	4.14787e-215	0.0407481	0.0132089	0.00203614	0.032027	20
brainsQTL	brain	sQTL	chr7:44250723:44251153:clu_302299_	7	YKT6	44250938	rs17176840	7	44251199	G	C	0.0218688	-0.0315	0.0473	0.5051	-0.836485	0.121707	6.28966e-12	0.0376576	0.056811	0.507422
brainsQTL	brain	sQTL	chr7:44251203:44251846:clu_302299_	7	YKT6	44251524	rs17176840	7	44251199	G	C	0.0218688	-0.0315	0.0473	0.5051	-0.83368	0.118028	1.62454e-12	0.0377843	0.056988	0.507317	0.524949	4
brainsQTL	brain	sQTL	ENSG00000151532.14	10	VTI1A	114392629	rs10885349	10	114211210	C	A	0.444334	-0.021	0.0179	0.2405	0.059168	0.00840146	1.88699e-12	-0.354921	0.306697	0.247175	0.0705197	3
brainsQTL	brain	sQTL	chr10:114293309:114296362:clu_225782_	10	VTI1A	114294836	rs7081965	10	114284643	T	A	0.255467	0.0055	0.0149	0.7113	0.283688	0.0331405	1.12731e-17	0.0193875	0.0525714	0.712288	0.270278	10
brainsQTL	brain	sQTL	chr10:114293309:114298005:clu_225782_	10	VTI1A	114295657	rs7081965	10	114284643	T	A	0.255467	0.0055	0.0149	0.7113	-0.199404	0.0323577	7.16142e-10	-0.0275823	0.0748568	0.712525	0.196787	10
brainsQTL	brain	sQTL	chr10:114296460:114298005:clu_225782_	10	VTI1A	114297232	rs7081965	10	114284643	T	A	0.255467	0.0055	0.0149	0.7113	0.282852	0.0313758	1.96873e-19	0.0194448	0.0527218	0.712263	0.25404	14
brainsQTL	brain	sQTL	chr10:114298089:114314038:clu_225783_	10	VTI1A	114306064	rs76763495	10	114391761	G	A	0.084493	0.0249	0.0214	0.2443	0.31867	0.0573327	2.72474e-08	0.0781372	0.0686097	0.254759	0.956808	14
brainsQTL	brain	sQTL	chr10:114412103:114427977:clu_225783_	10	VTI1A	114420040	rs76763495	10	114391761	G	A	0.084493	0.0249	0.0214	0.2443	0.311786	0.0561782	2.85753e-08	0.0798624	0.070129	0.254789	0.934632	7
brainsQTL	brain	sQTL	ENSG00000139719.11	12	VPS33A	122732576	rs12816400	12	122716447	C	T	0.236581	0.0032	0.0184	0.8614	0.13346	0.00954837	2.14581e-44	0.0239772	0.13788	0.861944	0.266862	20
brainsQTL	brain	sQTL	ENSG00000006715.16	7	VPS41	38867284	rs2240352	7	38803741	G	A	0.289264	-0.0084	0.0124	0.4948	0.12879	0.00887185	9.50297e-48	-0.0652226	0.0963858	0.498607	0.212906	20
brainsQTL	brain	sQTL	ENSG00000159363.19	1	ATP13A2	17325438	rs9435734	1	17311190	G	A	0.507952	-0.0412	0.0111	0.0002081	0.0902279	0.00835326	3.3853e-27	-0.456621	0.130082	0.00044769	0.00106292	20
brainsQTL	brain	sQTL	ENSG00000160695.15	11	VPS11	118945605	rs1177562	11	118949331	T	C	0.361829	-0.0045	0.0114	0.695	0.223256	0.00842561	1.04007e-154	-0.0201562	0.0510681	0.693069	0.630942	20
brainsQTL	brain	sQTL	chr11:118940054:118940152:clu_293720_	11	VPS11	118940103	rs7952700	11	118954194	C	G	0.363817	-0.0053	0.0114	0.646	0.171852	0.0267049	1.23299e-10	-0.0308405	0.066509	0.64286	0.279888	7
brainsQTL	brain	sQTL	chr11:118940054:118940944:clu_293720_	11	VPS11	118940499	rs595407	11	118904015	T	C	0.492048	0.0108	0.0116	0.3501	0.163285	0.0284588	9.60375e-09	0.0661422	0.0719709	0.358088	0.405435	10
brainsQTL	brain	sQTL	chr11:118941107:118943908:clu_293535_	11	VPS11	118942508	rs1799993	11	118958127	A	C	0.362823	-0.0054	0.0114	0.6359	0.325545	0.0282662	1.08184e-30	-0.0165876	0.0350478	0.636011	0.500584	20
brainsQTL	brain	sQTL	chr11:118948776:118948855:clu_293725_	11	VPS11	118948816	rs7938944	11	118954066	C	T	0.363817	-0.0053	0.0114	0.6434	0.222326	0.0288421	1.27412e-14	-0.0238388	0.0513692	0.642598	0.436096	13
brainsQTL	brain	sQTL	chr11:118949044:118949505:clu_293726_	11	VPS11	118949274	rs474201	11	118958229	G	A	0.472167	-0.0046	0.0115	0.6886	-0.157359	0.0273136	8.3517e-09	0.0292325	0.0732571	0.689864	0.648397	9
brainsQTL	brain	sQTL	chr11:118950010:118951802:clu_293728_	11	VPS11	118950906	rs7924387	11	118954265	A	G	0.356859	-0.0048	0.0115	0.6751	0.54916	0.029587	6.66516e-77	-0.00874062	0.0209464	0.676469	0.611604	20
brainsQTL	brain	sQTL	chr11:118950010:118952169:clu_293728_	11	VPS11	118951090	rs589925	11	118955679	T	C	0.471173	-0.0046	0.0115	0.6887	-0.338722	0.0311494	1.53101e-27	0.0135804	0.0339741	0.689356	0.900219	20
brainsQTL	brain	sQTL	chr11:118952024:118952169:clu_293728_	11	VPS11	118952096	rs7924387	11	118954265	A	G	0.356859	-0.0048	0.0115	0.6751	-0.464799	0.0304303	1.13631e-52	0.010327	0.0247511	0.676506	0.530881	20
brainsQTL	brain	sQTL	ENSG00000215305.10	20	VPS16	2834363	rs3818605	20	2840773	T	C	0.16501	0.0109	0.0153	0.4777	0.0783661	0.0110395	1.25954e-12	0.139091	0.196218	0.478413	0.492195	20
brainsQTL	brain	sQTL	chr20:2842776:2843453:clu_48277_	20	VPS16	2843114	rs628248	20	2848825	C	T	0.520875	0.0146	0.0111	0.1865	-0.223603	0.0283623	3.1755e-15	-0.0652943	0.0503277	0.194499	0.492339	20
brainsQTL	brain	sQTL	ENSG00000166887.16	15	VPS39	42475702	rs660126	15	42474370	G	A	0.134195	-0.0272	0.0161	0.09092	0.0689213	0.0117541	4.52936e-09	-0.394653	0.243103	0.104504	0.420997	20
brainsQTL	brain	sQTL	chr15:42456684:42457194:clu_19332_	15	VPS39	42456939	rs4924443	15	40567367	T	C	0.260437	-0.0009	0.0143	0.9523	0.166427	0.0304555	4.64006e-08	-0.00540779	0.0859294	0.94982	0.504194	10
brainsQTL	brain	sQTL	chr15:42483758:42484264:clu_19334_	15	VPS39	42484011	rs79599491	15	42484321	C	T	0.0228628	0.0419	0.0343	0.2219	-0.65849	0.0925004	1.08885e-12	-0.0636304	0.0528502	0.228599	0.191079	7
brainsQTL	brain	sQTL	chr15:42483758:42492094:clu_19334_	15	VPS39	42487926	rs79599491	15	42484321	C	T	0.0228628	0.0419	0.0343	0.2219	0.606398	0.094635	1.47671e-10	0.0690965	0.0575822	0.230154	0.141823	9
brainsQTL	brain	sQTL	chr15:42484296:42492094:clu_19334_	15	VPS39	42488195	rs79599491	15	42484321	C	T	0.0228628	0.0419	0.0343	0.2219	-0.565808	0.0795834	1.16353e-12	-0.0740533	0.0615096	0.228616	0.22616	10
brainsQTL	brain	sQTL	ENSG00000152223.15	18	EPG5	43487434	rs1115698	18	43474923	C	T	0.450298	0.0083	0.0111	0.4547	0.0760887	0.0083855	1.14897e-19	0.109083	0.146377	0.456138	0.2674	20
brainsQTL	brain	sQTL	chr18:43535304:43547509:clu_160062_	18	EPG5	43541406	rs55673821	18	43473470	A	G	0.367793	0.0058	0.0114	0.6104	-0.169431	0.0301147	1.84237e-08	-0.0342323	0.0675586	0.612362	0.134157	12
brainsQTL	brain	sQTL	ENSG00000134108.14	3	ARL8B	5193265	rs455832	3	5225783	T	G	0.318091	-0.0021	0.0122	0.8613	0.0753607	0.00904008	7.66609e-17	-0.027866	0.161923	0.863363	0.573523	20
brainsQTL	brain	sQTL	ENSG00000164733.22	8	CTSB	11713537	rs2294138	8	11705139	T	C	0.365805	-0.0024	0.0117	0.8381	0.156621	0.00872999	5.68291e-72	-0.0153236	0.0747074	0.837482	0.670634	20
brainsQTL	brain	sQTL	chr8:11704125:11704561:clu_65953_	8	CTSB	11704343	rs2409833	8	11677472	G	T	0.38171	-0.0023	0.0117	0.8435	0.187763	0.0296837	2.52451e-10	-0.0122495	0.0623425	0.844229	0.519247	20
brainsQTL	brain	sQTL	chr8:11704677:11705576:clu_65954_	8	CTSB	11705126	rs2294138	8	11705139	T	C	0.365805	-0.0024	0.0117	0.8381	0.961029	0.0280774	9.29785e-257	-0.00249732	0.0121747	0.837475	0.658275	20
brainsQTL	brain	sQTL	chr8:11705331:11705576:clu_65954_	8	CTSB	11705454	rs2294138	8	11705139	T	C	0.365805	-0.0024	0.0117	0.8381	-0.184178	0.0304216	1.4113e-09	0.0130309	0.063562	0.837564	0.753738	20
brainsQTL	brain	sQTL	chr8:11710988:11721885:clu_65955_	8	CTSB	11716436	rs2272767	8	11711059	T	C	0.365805	0.0006	0.0118	0.9611	0.485243	0.0329139	3.42319e-49	0.00123649	0.0243178	0.959447	0.298231	20
brainsQTL	brain	sQTL	chr8:11710988:11725510:clu_65955_	8	CTSB	11718249	rs2272767	8	11711059	T	C	0.365805	0.0006	0.0118	0.9611	-0.555613	0.0343875	1.00725e-58	-0.00107989	0.0212379	0.959447	0.387532	20
brainsQTL	brain	sQTL	chr8:11721972:11725510:clu_65955_	8	CTSB	11723741	rs2272767	8	11711059	T	C	0.365805	0.0006	0.0118	0.9611	0.478544	0.0340756	8.43014e-45	0.0012538	0.0246583	0.959447	0.269605	20
brainsQTL	brain	sQTL	chr1:150772185:150778337:clu_215347_	1	CTSK	150775261	rs3768018	1	150723747	C	T	0.390656	0.0081	0.0114	0.4762	-0.193827	0.0338216	9.99181e-09	-0.0417898	0.0592656	0.480731	0.209109	20
brainsQTL	brain	sQTL	ENSG00000163131.12	1	CTSS	150720494	rs6661986	1	150628473	T	C	0.410537	-0.0019	0.0113	0.8671	0.0547583	0.00839676	6.96707e-11	-0.0346979	0.20643	0.866516	0.779689	20
brainsQTL	brain	sQTL	ENSG00000121749.16	12	TBC1D15	72277257	rs11609372	12	72317808	T	G	0.0745527	0.0571	0.019	0.002693	0.0977249	0.0147551	3.51717e-11	0.584293	0.213502	0.00620577	0.581029	15
brainsQTL	brain	sQTL	ENSG00000138942.16	22	RNF185	31579586	rs3208937	22	31602139	A	G	0.274354	-0.0287	0.0125	0.02205	0.109142	0.0105859	6.33649e-25	-0.262959	0.117335	0.0250194	0.00190937	20
brainsQTL	brain	sQTL	ENSG00000104763.20	8	ASAH1	17928004	rs12547845	8	17928920	T	C	0.523857	0.0013	0.011	0.9089	0.180308	0.00830234	1.39378e-104	0.00720987	0.0610075	0.905925	0.9485	20
brainsQTL	brain	sQTL	chr8:17920739:17921966:clu_66207_	8	ASAH1	17921352	rs2472205	8	17924739	T	A	0.0407555	0.022	0.0278	0.4304	1.3524	0.0716594	1.91787e-79	0.0162674	0.0205742	0.429135	0.43457	20
brainsQTL	brain	sQTL	chr8:17920739:17924729:clu_66207_	8	ASAH1	17922734	rs2472205	8	17924739	T	A	0.0407555	0.022	0.0278	0.4304	-0.74718	0.0752279	3.01492e-23	-0.0294441	0.0373245	0.43019	0.409683	20
brainsQTL	brain	sQTL	chr8:17922040:17924729:clu_66207_	8	ASAH1	17923384	rs2472205	8	17924739	T	A	0.0407555	0.022	0.0278	0.4304	-1.18268	0.0764877	6.22214e-54	-0.0186018	0.0235366	0.429334	0.475929	20
brainsQTL	brain	sQTL	chr8:17933096:17941490:clu_66208_	8	ASAH1	17937293	rs13266001	8	17943050	T	C	0.0357853	0.0149	0.026	0.567	0.492278	0.0708139	3.60893e-12	0.0302675	0.0529949	0.567905	0.97101	20
brainsQTL	brain	sQTL	chr8:17933096:17942185:clu_66208_	8	ASAH1	17937640	rs13266001	8	17943050	T	C	0.0357853	0.0149	0.026	0.567	-0.537121	0.069988	1.66096e-14	-0.0277405	0.048541	0.56767	0.963513	20
brainsQTL	brain	sQTL	ENSG00000141012.13	16	GALNS	88901760	rs4536457	16	88918727	G	C	0.27336	0.0022	0.0134	0.8676	0.117334	0.00989461	1.94787e-32	0.0187499	0.114215	0.869602	0.348995	20
brainsQTL	brain	sQTL	chr16:88883825:88884415:clu_187508_	16	GALNS	88884120	rs112092644	16	88883288	C	T	0.054672	-0.0214	0.0256	0.403	-0.482828	0.0556541	4.11718e-18	0.0443222	0.0532665	0.405362	0.617252	20
brainsQTL	brain	sQTL	chr16:88902675:88907400:clu_187509_	16	GALNS	88905038	rs17603837	16	88902277	A	G	0.0904573	-0.0104	0.0203	0.6075	-0.287029	0.0499978	9.42159e-09	0.0362333	0.0710056	0.60985	0.626061	15
brainsQTL	brain	sQTL	chr16:88908379:88909114:clu_187510_	16	GALNS	88908746	rs4536457	16	88918727	G	C	0.27336	0.0022	0.0134	0.8676	-0.226978	0.029482	1.37273e-14	-0.00969255	0.0590499	0.869619	0.653086	20
brainsQTL	brain	sQTL	chr16:88908379:88923166:clu_187510_	16	GALNS	88915772	rs2269333	16	88902518	G	A	0.313121	0.0007	0.0127	0.9575	0.217	0.0310638	2.83612e-12	0.00322581	0.0585272	0.956046	0.755895	20
brainsQTL	brain	sQTL	chr16:88922709:88923166:clu_187510_	16	GALNS	88922938	rs7188484	16	88918607	T	G	0.274354	0.0061	0.0134	0.6513	0.307686	0.0333812	3.04589e-20	0.0198254	0.043604	0.649347	0.517295	20
brainsQTL	brain	sQTL	ENSG00000170266.16	3	GLB1	33088397	rs6780220	3	33087200	C	A	0.133201	0.025	0.0154	0.1036	0.120315	0.0120234	1.42389e-23	0.207788	0.129671	0.109061	0.517586	20
brainsQTL	brain	sQTL	chr3:33065817:33071524:clu_26617_	3	GLB1	33068670	rs6780220	3	33087200	C	A	0.133201	0.025	0.0154	0.1036	0.403953	0.0443577	8.49153e-20	0.0618884	0.0387242	0.110002	0.73662	20
brainsQTL	brain	sQTL	chr3:33065817:33087612:clu_26617_	3	GLB1	33076714	rs6780220	3	33087200	C	A	0.133201	0.025	0.0154	0.1036	-0.830261	0.0414193	2.22027e-89	-0.030111	0.0186091	0.105646	0.466322	20
brainsQTL	brain	sQTL	chr3:33071688:33072191:clu_26617_	3	GLB1	33071940	rs6550200	3	33093628	A	C	0.140159	0.0195	0.0156	0.2112	0.226142	0.0385755	4.56461e-09	0.0862292	0.0705341	0.221512	0.671848	20
brainsQTL	brain	sQTL	chr3:33087281:33087612:clu_26617_	3	GLB1	33087446	rs6780220	3	33087200	C	A	0.133201	0.025	0.0154	0.1036	0.853339	0.0411605	1.78318e-95	0.0292967	0.018102	0.105571	0.481307	20
brainsQTL	brain	sQTL	ENSG00000196743.9	5	GM2A	150620856	rs6861766	5	150646736	T	C	0.317097	0.0033	0.0123	0.7897	0.116762	0.00895895	7.94392e-39	0.0282627	0.105365	0.788518	0.244832	20
brainsQTL	brain	sQTL	chr22:31556289:31588670:clu_120550_	22	RNF185	31572480	rs2413031	22	31561022	G	A	0.271372	-0.029	0.0125	0.02038	-0.535466	0.0418491	1.74503e-37	0.0541584	0.0237248	0.0224434	0.0017006	20
brainsQTL	brain	sQTL	chr22:31572403:31588670:clu_120550_	22	RNF185	31580536	rs5997902	22	31583007	A	G	0.271372	-0.0291	0.0125	0.02034	-0.24596	0.0337504	3.15438e-13	0.118312	0.0533512	0.0265821	0.0145466	20
brainsQTL	brain	sQTL	chr22:31583256:31588670:clu_120550_	22	RNF185	31585963	rs695438	22	31811876	C	G	0.337972	-0.0466	0.0118	7.608e-05	0.186102	0.0307683	1.46208e-09	-0.2504	0.0757245	0.000943919	0.0709414	20
brainsQTL	brain	sQTL	ENSG00000185651.15	22	UBE2L3	21941029	rs11089629	22	21958872	G	T	0.193837	-0.0338	0.0142	0.01698	0.0613178	0.0109747	2.30792e-08	-0.551227	0.251721	0.028536	0.436647	5
brainsQTL	brain	sQTL	ENSG00000213614.10	15	HEXA	72651013	rs10438368	15	72651864	C	T	0.0447316	0.0256	0.0226	0.2577	0.114167	0.0192767	3.17006e-09	0.224233	0.201544	0.26589	0.920817	20
brainsQTL	brain	sQTL	ENSG00000049860.14	5	HEXB	73977160	rs820864	5	73973359	A	C	0.272366	0.0065	0.0144	0.6538	0.0750134	0.00975017	1.43116e-14	0.0866512	0.192296	0.652268	0.816486	11
brainsQTL	brain	sQTL	ENSG00000100600.15	14	LGMN	93192588	rs10139493	14	93206563	G	A	0.23161	0.0128	0.0135	0.3453	0.250226	0.010622	1.05751e-122	0.0511538	0.0539949	0.343445	0.899039	20
brainsQTL	brain	sQTL	chr14:93170706:93170985:clu_126375_	14	LGMN	93170846	rs9791	14	93170993	T	C	0.424453	0.0023	0.0115	0.8388	-0.193735	0.0282532	7.02765e-12	-0.0118719	0.0593847	0.841547	0.739086	10
brainsQTL	brain	sQTL	chr14:93170706:93172828:clu_126375_	14	LGMN	93171767	rs9791	14	93170993	T	C	0.424453	0.0023	0.0115	0.8388	-0.328415	0.0288455	4.95033e-30	-0.00700334	0.0350221	0.841505	0.77054	20
brainsQTL	brain	sQTL	chr14:93170706:93176017:clu_126375_	14	LGMN	93173362	rs9791	14	93170993	T	C	0.424453	0.0023	0.0115	0.8388	-0.380568	0.0263504	2.79246e-47	-0.0060436	0.0302209	0.841496	0.715348	20
brainsQTL	brain	sQTL	chr14:93171052:93172828:clu_126375_	14	LGMN	93171940	rs9791	14	93170993	T	C	0.424453	0.0023	0.0115	0.8388	0.352234	0.0303486	3.82865e-31	0.00652974	0.0326536	0.841504	0.634349	20
brainsQTL	brain	sQTL	chr14:93172998:93176017:clu_126375_	14	LGMN	93174508	rs9791	14	93170993	T	C	0.424453	0.0023	0.0115	0.8388	0.256387	0.0276847	2.02583e-20	0.0089708	0.0448645	0.841517	0.674327	20
brainsQTL	brain	sQTL	chr14:93183792:93198994:clu_126378_	14	LGMN	93191393	rs2236264	14	93199080	T	C	0.157058	-0.0021	0.0149	0.8866	-0.37548	0.0360579	2.1573e-25	0.00559284	0.0396862	0.887928	0.488671	20
brainsQTL	brain	sQTL	chr14:93185189:93198994:clu_126378_	14	LGMN	93192092	rs2236264	14	93199080	T	C	0.157058	-0.0021	0.0149	0.8866	0.344423	0.0365141	4.00016e-21	-0.00609716	0.0432656	0.88793	0.519435	20
brainsQTL	brain	sQTL	chr14:93199160:93207407:clu_126379_	14	LGMN	93203284	rs12588992	14	93207305	T	G	0.228628	0.0135	0.0137	0.3244	0.739863	0.0329303	8.61889e-112	0.0182466	0.0185347	0.324892	0.803313	20
brainsQTL	brain	sQTL	chr14:93199160:93214834:clu_126379_	14	LGMN	93206997	rs10139493	14	93206563	G	A	0.23161	0.0128	0.0135	0.3453	-0.847288	0.0321085	1.8698e-153	-0.015107	0.0159435	0.343365	0.838037	20
brainsQTL	brain	sQTL	chr14:93207524:93214834:clu_126379_	14	LGMN	93211179	rs10139493	14	93206563	G	A	0.23161	0.0128	0.0135	0.3453	0.6987	0.0318758	1.69413e-106	0.0183197	0.0193397	0.343505	0.861865	20
brainsQTL	brain	sQTL	chr12:113796695:113810454:clu_85839_	12	PLBD2	113803574	rs113759378	12	113752128	T	C	0.028827	0.007	0.0312	0.8214	0.415197	0.0737857	1.83301e-08	0.0168595	0.0752048	0.822617	0.516351	9
brainsQTL	brain	sQTL	ENSG00000181523.13	17	SGSH	78187618	rs7503034	17	78184393	T	C	0.303181	-0.0025	0.0118	0.8319	0.126761	0.00859911	3.50851e-49	-0.0197222	0.0930984	0.83223	0.864011	20
brainsQTL	brain	sQTL	chr17:78181484:78183201:clu_154042_	17	SGSH	78182342	rs6565646	17	78181132	T	C	0.306163	-0.0027	0.0119	0.8186	0.207639	0.0286934	4.60517e-13	-0.0130033	0.0573391	0.820595	0.589225	20
brainsQTL	brain	sQTL	chr17:78184764:78185668:clu_154042_	17	SGSH	78185216	rs2304856	17	78175483	C	T	0.545726	-0.0057	0.0116	0.6215	0.154835	0.0271805	1.22262e-08	-0.0368134	0.0751967	0.624444	0.926685	9
brainsQTL	brain	sQTL	chr17:78184764:78185870:clu_154042_	17	SGSH	78185317	rs2304856	17	78175483	C	T	0.545726	-0.0057	0.0116	0.6215	0.167714	0.0258218	8.30106e-11	-0.0339865	0.0693632	0.624149	0.916251	18
brainsQTL	brain	sQTL	chr17:78184810:78185870:clu_154042_	17	SGSH	78185340	rs6565646	17	78181132	T	C	0.306163	-0.0027	0.0119	0.8186	-0.333679	0.0297158	2.93751e-29	0.00809161	0.0356703	0.820545	0.757932	20
brainsQTL	brain	sQTL	chr17:78185180:78185668:clu_154042_	17	SGSH	78185424	rs2304856	17	78175483	C	T	0.545726	-0.0057	0.0116	0.6215	0.149785	0.0273071	4.12962e-08	-0.0380545	0.0777543	0.624545	0.840565	7
brainsQTL	brain	sQTL	chr17:78187684:78187846:clu_154044_	17	SGSH	78187765	rs74841027	17	78187884	C	T	0.026839	0.0498	0.0408	0.2221	0.784141	0.110592	1.33754e-12	0.063509	0.0527968	0.229017	0.577349	6
brainsQTL	brain	sQTL	ENSG00000166311.10	11	SMPD1	6413949	rs11601088	11	6415392	T	C	0.120278	-0.0094	0.0172	0.5852	0.215868	0.0113506	1.20368e-80	-0.0435451	0.0797111	0.584869	0.18047	20
brainsQTL	brain	sQTL	chr11:6415271:6415408:clu_287556_	11	SMPD1	6415340	rs11601088	11	6415392	T	C	0.120278	-0.0094	0.0172	0.5852	0.881072	0.0369556	1.24385e-125	-0.0106688	0.0195268	0.584813	0.17912	20
brainsQTL	brain	sQTL	chr11:6415271:6415428:clu_287556_	11	SMPD1	6415350	rs2723656	11	6420261	C	T	0.12326	-0.0113	0.0174	0.5161	-0.636055	0.0372786	2.83626e-65	0.0177658	0.0273759	0.516367	0.255149	20
brainsQTL	brain	sQTL	chr22:21922060:21965146:clu_119616_	22	UBE2L3	21943603	rs140490	22	21921686	T	G	0.193837	-0.0347	0.0145	0.01669	-0.215977	0.0355558	1.24518e-09	0.160665	0.0721592	0.0259781	0.680597	7
brainsQTL	brain	sQTL	ENSG00000107331.17	9	ABCA2	139912530	rs13285135	9	139931205	T	A	0.082505	-0.0193	0.0232	0.4047	0.100644	0.0135051	9.17497e-14	-0.191766	0.231948	0.408372	0.0260597	17
brainsQTL	brain	sQTL	ENSG00000154265.16	17	ABCA5	67281918	rs9907148	17	67253617	C	T	0.138171	-0.0255	0.0161	0.1131	0.125076	0.011319	2.19023e-28	-0.203877	0.130038	0.116921	0.438504	20
brainsQTL	brain	sQTL	chr17:67310571:67323193:clu_152858_	17	ABCA5	67316882	rs11656456	17	67320001	G	C	0.480119	0.0044	0.0117	0.7069	0.147369	0.0268929	4.2568e-08	0.029857	0.0795792	0.707522	0.210621	13
brainsQTL	brain	sQTL	chr17:67321958:67323193:clu_152858_	17	ABCA5	67322576	rs11871771	17	67229787	C	T	0.510934	0.0056	0.0115	0.6252	-0.149506	0.026839	2.54047e-08	-0.0374567	0.0772133	0.627601	0.172699	17
brainsQTL	brain	sQTL	ENSG00000111325.16	12	OGFOD2	123461858	rs884956	12	123460962	T	C	0.308151	0.0053	0.0121	0.6646	0.0776463	0.00878354	9.57402e-19	0.0682583	0.156026	0.661763	0.921758	20
brainsQTL	brain	sQTL	ENSG00000150967.18	12	ABCB9	123435847	rs1727307	12	123575742	A	G	0.307157	0.0066	0.0121	0.5852	0.123992	0.00885499	1.50582e-44	0.0532294	0.0976613	0.585725	0.979001	20
brainsQTL	brain	sQTL	ENSG00000182196.13	12	ARL6IP4	123466033	rs7957096	12	123544878	A	G	0.308151	0.0042	0.0121	0.7293	0.203343	0.00873059	5.48043e-120	0.0206547	0.0595118	0.72854	0.91856	20
brainsQTL	brain	sQTL	chr12:123424831:123425354:clu_194486_	12	ABCB9	123425092	rs4148866	12	123425575	T	C	0.415507	0.006	0.0126	0.6366	-0.277172	0.0305283	1.09374e-19	-0.0216472	0.0455216	0.634404	0.771315	20
brainsQTL	brain	sQTL	chr12:123424831:123428938:clu_194486_	12	ABCB9	123426884	rs4148866	12	123425575	T	C	0.415507	0.006	0.0126	0.6366	0.419678	0.0328851	2.67455e-37	0.0142967	0.0300439	0.634175	0.746336	20
brainsQTL	brain	sQTL	chr12:123465813:123466118:clu_86747_	12	ARL6IP4	123465966	rs4148863	12	123569375	A	G	0.309145	0.004	0.0121	0.7394	-0.895092	0.034359	1.30476e-149	-0.00446881	0.0135192	0.740983	0.91572	20
brainsQTL	brain	sQTL	chr12:123465813:123466142:clu_86747_	12	ARL6IP4	123465978	rs4148862	12	123568619	A	C	0.307157	0.0069	0.0121	0.5684	0.80869	0.0339362	1.64477e-125	0.00853232	0.0149668	0.56862	0.947682	20
brainsQTL	brain	sQTL	chr12:123465846:123466118:clu_86747_	12	ARL6IP4	123465982	rs7957096	12	123544878	A	G	0.308151	0.0042	0.0121	0.7293	-1.19668	0.0278659	0	-0.00350971	0.0101116	0.728519	0.924279	20
brainsQTL	brain	sQTL	chr12:123465846:123466142:clu_86747_	12	ARL6IP4	123465994	rs28755851	12	123486282	A	T	0.307157	0.0054	0.0121	0.657	0.303564	0.0364381	8.01959e-17	0.0177887	0.0399169	0.655856	0.965683	20
brainsQTL	brain	sQTL	ENSG00000166747.13	16	AP1G1	71803003	rs7203168	16	71759906	C	T	0.482107	0.003	0.0111	0.7902	0.0815409	0.00833827	1.38423e-22	0.0367914	0.13618	0.787032	0.604811	20
brainsQTL	brain	sQTL	chr16:71799487:71803526:clu_186468_	16	AP1G1	71801506	rs2010428	16	71772115	G	T	0.492048	0.0042	0.0111	0.7085	-0.220767	0.0316565	3.08427e-12	-0.0190246	0.0503532	0.705562	0.815799	20
brainsQTL	brain	sQTL	ENSG00000132842.14	5	AP3B1	77444336	rs35150459	5	77508426	A	G	0.355865	0.0066	0.0116	0.57	0.051798	0.0086393	2.027e-09	0.127418	0.224953	0.571108	0.732391	17
brainsQTL	brain	sQTL	ENSG00000122674.12	7	CCZ1	5952268	rs7789081	7	6862678	T	C	0.506958	0.0047	0.0121	0.6973	0.196252	0.0082659	1.31813e-124	0.0239488	0.0616637	0.697736	0.851438	20
brainsQTL	brain	sQTL	chr7:5938550:5939915:clu_300940_	7	CCZ1	5939232	rs4720685	7	6864560	T	C	0.225646	0.0074	0.0161	0.6452	0.25102	0.0323313	8.22958e-15	0.0294797	0.0642506	0.646361	0.755265	20
brainsQTL	brain	sQTL	chr7:5940563:5941288:clu_300940_	7	CCZ1	5940926	rs35238482	7	6866983	A	G	0.199801	-0.0197	0.0173	0.2554	0.25829	0.0346214	8.62454e-14	-0.0762709	0.0677547	0.260296	0.168427	20
brainsQTL	brain	sQTL	chr7:5942375:5942476:clu_300942_	7	CCZ1	5942426	rs62442275	7	6873216	C	T	0.208748	0.0071	0.0163	0.6632	0.720905	0.0423784	6.78716e-65	0.00984873	0.0226179	0.663243	0.593245	20
brainsQTL	brain	sQTL	chr7:5942375:5944725:clu_300942_	7	CCZ1	5943550	rs62442275	7	6873216	C	T	0.208748	0.0071	0.0163	0.6632	-0.610782	0.0409677	2.88656e-50	-0.0116244	0.0266985	0.663274	0.722377	20
brainsQTL	brain	sQTL	chr7:5949747:5951492:clu_300943_	7	CCZ1	5950620	rs62453586	7	5946197	G	C	0.331014	-0.0013	0.0144	0.9292	-0.830436	0.0353053	2.45503e-122	0.00156544	0.0173404	0.928067	0.312777	20
brainsQTL	brain	sQTL	chr7:5949747:5952474:clu_300943_	7	CCZ1	5951110	rs62453569	7	5926312	G	C	0.225646	-0.0103	0.0162	0.5238	-0.591269	0.0455012	1.31338e-38	0.0174202	0.0274315	0.525401	0.0657716	20
brainsQTL	brain	sQTL	chr7:5951553:5952474:clu_300943_	7	CCZ1	5952014	rs62453586	7	5946197	G	C	0.331014	-0.0013	0.0144	0.9292	0.357129	0.0340358	9.32714e-26	-0.00364014	0.0403231	0.928069	0.441003	20
brainsQTL	brain	sQTL	chr7:5952585:5958498:clu_300943_	7	CCZ1	5955542	rs62453586	7	5946197	G	C	0.331014	-0.0013	0.0144	0.9292	0.689855	0.0352985	4.69022e-85	-0.00188445	0.0208742	0.928067	0.289374	20
brainsQTL	brain	sQTL	chr7:5958531:5959480:clu_300944_	7	CCZ1	5959006	rs112841654	7	5934952	A	G	0.0904573	0.0103	0.0226	0.6486	0.286536	0.0518486	3.26885e-08	0.0359467	0.079141	0.649678	0.378118	13
brainsQTL	brain	sQTL	chr7:5963593:5965263:clu_300945_	7	CCZ1	5964428	rs11771500	7	5949830	T	C	0.305169	-0.0134	0.0152	0.377	-0.216321	0.0310614	3.30051e-12	0.061945	0.0708266	0.381792	0.596	18
brainsQTL	brain	sQTL	chr7:5963593:5965266:clu_300945_	7	CCZ1	5964430	rs11771500	7	5949830	T	C	0.305169	-0.0134	0.0152	0.377	0.216944	0.0305448	1.22541e-12	-0.0617672	0.070602	0.381647	0.774587	20
brainsQTL	brain	sQTL	ENSG00000011021.23	1	CLCN6	11887144	rs198397	1	11883332	G	A	0.403579	-0.0144	0.0111	0.1978	0.122383	0.0085076	6.41602e-47	-0.117664	0.091067	0.196338	0.589648	20
brainsQTL	brain	sQTL	chr1:11879611:11880419:clu_99614_	1	CLCN6	11880015	rs7537765	1	11887303	G	A	0.142147	-0.013	0.0152	0.392	-0.215112	0.033841	2.06343e-10	0.0604337	0.0712977	0.396647	0.569421	20
brainsQTL	brain	sQTL	chr1:11901264:11901348:clu_99617_	1	NPPA-AS1	11901306	rs4846052	1	11857951	T	C	0.395626	-0.0189	0.0112	0.08993	0.209847	0.0298068	1.91892e-12	-0.0900656	0.054884	0.100794	0.899483	20
brainsQTL	brain	sQTL	chr1:11901264:11902707:clu_99617_	1	NPPA-AS1	11901986	rs198402	1	11896345	C	T	0.116302	-0.008	0.0158	0.6127	0.433934	0.0382131	6.9535e-30	-0.018436	0.0364472	0.612978	0.44576	20
brainsQTL	brain	sQTL	chr1:11901264:11903791:clu_99617_	1	NPPA-AS1	11902528	rs75092007	1	11958736	C	G	0.0705765	-0.0173	0.0226	0.4436	0.340883	0.0504226	1.37505e-11	-0.0507506	0.0667221	0.44688	0.829667	14
brainsQTL	brain	sQTL	chr16:1503895:1504416:clu_180971_	16	CLCN7	1504156	rs2235579	16	1503879	A	T	0.486083	-0.0065	0.0121	0.5902	0.286967	0.0289605	3.80851e-23	-0.0226507	0.0422271	0.591681	0.485084	20
brainsQTL	brain	sQTL	ENSG00000040531.16	17	CTNS	3553075	rs1048649	17	3564378	T	C	0.230616	0.004	0.0141	0.7778	0.103417	0.0112499	3.83103e-20	0.0386783	0.136406	0.776753	0.862396	20
brainsQTL	brain	sQTL	chr17:3552225:3553468:clu_255390_	17	CTNS	3552846	rs113778014	17	3553292	C	A	0.0506958	-0.0165	0.0305	0.5893	0.40982	0.0744443	3.69054e-08	-0.0402616	0.0747814	0.590308	0.919962	9
brainsQTL	brain	sQTL	chr17:3558620:3559781:clu_255391_	17	CTNS	3559200	rs1048648	17	3564294	C	T	0.232604	0.0038	0.0141	0.7854	0.2	0.0339228	3.73025e-09	0.019	0.0705737	0.787759	0.585466	11
brainsQTL	brain	sQTL	ENSG00000171298.13	17	GAA	78084517	rs2304849	17	78075462	C	G	0.244533	0.0093	0.0133	0.4859	0.255391	0.00936168	7.22948e-164	0.0364147	0.0520941	0.48454	0.510687	20
brainsQTL	brain	sQTL	chr17:78083611:78083744:clu_263550_	17	GAA	78083678	rs12941055	17	78096483	C	A	0.347913	0.0199	0.0116	0.08812	0.32676	0.0309531	4.73466e-26	0.060901	0.0359657	0.0903976	0.333838	20
brainsQTL	brain	sQTL	chr7:56052571:56062587:clu_302726_	7	GBAS	56057579	rs12669623	7	56139179	G	C	0.331014	0.0281	0.0119	0.01843	0.291106	0.0328155	7.24878e-19	0.0965283	0.042302	0.0224961	0.71332	20
brainsQTL	brain	sQTL	ENSG00000177628.16	1	GBA	155209366	rs423144	1	155169355	T	G	0.415507	-0.0215	0.0113	0.05758	0.050427	0.00856565	3.92981e-09	-0.426359	0.235499	0.0702259	0.197955	20
brainsQTL	brain	sQTL	chr1:236306336:236309002:clu_111673_	1	GPR137B	236307669	rs911271	1	236310024	A	C	0.482107	0.0078	0.0111	0.4822	-0.157025	0.0268079	4.70105e-09	-0.0496736	0.0711962	0.485365	0.431712	9
brainsQTL	brain	sQTL	chr11:77907964:77908982:clu_292269_	11	USP35	77908473	rs2510044	11	77909014	A	G	0.156064	0.0584	0.0163	0.0003351	-0.262573	0.033923	9.92206e-15	-0.222414	0.0684059	0.00114841	0.0310178	20
brainsQTL	brain	sQTL	chr1:236347206:236371350:clu_111675_	1	GPR137B	236359278	rs10924694	1	236358092	A	G	0.257455	0.0056	0.0127	0.6623	0.472429	0.0354573	1.68087e-40	0.0118536	0.0268971	0.659428	0.215896	20
brainsQTL	brain	sQTL	ENSG00000165102.15	8	HGSNAT	43026802	rs74748692	8	43412082	A	G	0.0109344	-0.076	0.063	0.2276	0.210759	0.0359107	4.38524e-09	-0.360602	0.305169	0.237346	0.212496	9
brainsQTL	brain	sQTL	chr8:43016650:43024316:clu_163227_	8	HGSNAT	43020483	rs149825946	8	43023232	C	T	0.0119284	-0.1326	0.0746	0.0755	-1.18075	0.154403	2.05384e-14	0.112301	0.0648642	0.0833935	0.313978	14
brainsQTL	brain	sQTL	chr8:43023204:43024316:clu_163227_	8	HGSNAT	43023760	rs149825946	8	43023232	C	T	0.0119284	-0.1326	0.0746	0.0755	1.23573	0.159675	1.00169e-14	-0.107305	0.061941	0.0832069	0.464938	12
brainsQTL	brain	sQTL	ENSG00000189067.14	16	LITAF	11685907	rs7102	16	11642242	C	T	0.353877	0.007	0.0169	0.6789	0.0513012	0.00846716	1.37105e-09	0.136449	0.330196	0.679433	0.194027	17
brainsQTL	brain	sQTL	chr16:11647545:11650262:clu_182278_	16	LITAF	11648904	rs3743582	16	11650325	A	G	0.465209	-0.0126	0.011	0.2535	0.148062	0.0266956	2.91754e-08	-0.0850993	0.0758609	0.261956	0.292232	9
brainsQTL	brain	sQTL	ENSG00000168216.13	6	LMBRD1	70479888	rs9342768	6	70428451	G	C	0.532803	-0.0024	0.0111	0.8263	0.106133	0.008323	3.04642e-37	-0.0226131	0.104601	0.828843	0.713959	20
brainsQTL	brain	sQTL	chr6:70451769:70453676:clu_245885_	6	LMBRD1	70452722	rs9346342	6	70454409	T	C	0.532803	-0.0024	0.0111	0.829	0.209192	0.0300407	3.3165e-12	-0.0114727	0.0530868	0.8289	0.630376	19
brainsQTL	brain	sQTL	chr6:70451769:70453880:clu_245885_	6	LMBRD1	70452824	rs1457500	6	70417920	G	A	0.452286	0.0001	0.0112	0.9963	0.212309	0.0270672	4.37154e-15	0.000471011	0.0527532	0.992876	0.476829	20
brainsQTL	brain	sQTL	chr6:70451769:70459233:clu_245885_	6	LMBRD1	70455501	rs9364057	6	70461363	T	C	0.432406	0.0041	0.0114	0.7207	-0.333649	0.0306014	1.11446e-27	-0.0122884	0.0341863	0.719256	0.430909	20
brainsQTL	brain	sQTL	chr6:70453773:70453880:clu_245885_	6	LMBRD1	70453826	rs2445976	6	70496784	C	A	0.540755	-0.0034	0.0112	0.7619	0.370675	0.0287895	6.19472e-38	-0.00917245	0.0302235	0.761519	0.316372	20
brainsQTL	brain	sQTL	chr6:70458181:70459233:clu_245885_	6	LMBRD1	70458707	rs8180582	6	70380455	A	G	0.4334	0.002	0.0112	0.8578	0.286365	0.0285523	1.13103e-23	0.00698409	0.0391171	0.858297	0.747006	20
brainsQTL	brain	sQTL	ENSG00000137474.22	11	MYO7A	76882789	rs11237123	11	76922946	A	G	0.222664	0.0063	0.0137	0.6468	0.215046	0.0117845	2.13779e-74	0.0292961	0.0637276	0.645726	0.580012	20
brainsQTL	brain	sQTL	chr11:76868050:76868305:clu_292157_	11	MYO7A	76868178	rs7120470	11	76849468	C	G	0.0387674	0.0405	0.0285	0.1556	0.380923	0.0659779	7.76414e-09	0.106321	0.0770512	0.167627	0.302218	10
brainsQTL	brain	sQTL	chr11:76901915:76902720:clu_292169_	11	MYO7A	76902318	rs77594306	11	76844399	G	T	0.0397614	0.046	0.0282	0.1022	0.378736	0.068854	3.78593e-08	0.121457	0.0776634	0.117844	0.810497	5
brainsQTL	brain	sQTL	chr11:76909666:76912493:clu_292174_	11	MYO7A	76911080	rs2076969	11	76888175	A	G	0.486083	-0.003	0.0118	0.7998	0.195901	0.0275639	1.18452e-12	-0.0153138	0.0602729	0.799438	0.313843	17
brainsQTL	brain	sQTL	chr11:76917247:76918041:clu_292179_	11	MYO7A	76917644	rs948962	11	76919478	A	C	0.5	-0.0011	0.0112	0.9211	0.244785	0.0288395	2.10538e-17	-0.00449374	0.0457575	0.921767	0.439025	20
brainsQTL	brain	sQTL	chr11:76917247:76918334:clu_292179_	11	MYO7A	76917790	rs948962	11	76919478	A	C	0.5	-0.0011	0.0112	0.9211	0.135291	0.0218813	6.29215e-10	-0.00813063	0.0827951	0.921772	0.864759	10
brainsQTL	brain	sQTL	chr11:76917247:76919475:clu_292179_	11	MYO7A	76918361	rs10899355	11	76885079	G	C	0.50497	-0.0074	0.0118	0.5286	0.241061	0.0277675	3.90909e-18	-0.0306976	0.0490778	0.53165	0.614733	20
brainsQTL	brain	sQTL	chr11:76922382:76923997:clu_292181_	11	MYO7A	76923190	rs11237123	11	76922946	A	G	0.222664	0.0063	0.0137	0.6468	0.621807	0.0335424	1.02017e-76	0.0101318	0.0220393	0.645722	0.501306	20
brainsQTL	brain	sQTL	chr11:76922976:76923997:clu_292181_	11	MYO7A	76923486	rs11237123	11	76922946	A	G	0.222664	0.0063	0.0137	0.6468	0.362749	0.034683	1.33292e-25	0.0173674	0.0378037	0.64594	0.430572	20
brainsQTL	brain	sQTL	chr11:76922982:76923659:clu_292181_	11	MYO7A	76923320	rs11237123	11	76922946	A	G	0.222664	0.0063	0.0137	0.6468	0.423166	0.0348933	7.5606e-34	0.0148878	0.0323983	0.645858	0.435402	20
brainsQTL	brain	sQTL	chr11:76923094:76923997:clu_292181_	11	MYO7A	76923546	rs11237123	11	76922946	A	G	0.222664	0.0063	0.0137	0.6468	0.59136	0.0350842	9.56398e-64	0.0106534	0.0231755	0.645744	0.429699	20
brainsQTL	brain	sQTL	chr11:76923150:76923997:clu_292181_	11	MYO7A	76923574	rs11237123	11	76922946	A	G	0.222664	0.0063	0.0137	0.6468	0.572876	0.0357753	1.03454e-57	0.0109972	0.0239243	0.645757	0.568759	20
brainsQTL	brain	sQTL	chr11:76923705:76923997:clu_292181_	11	MYO7A	76923851	rs11237123	11	76922946	A	G	0.222664	0.0063	0.0137	0.6468	0.495471	0.0344076	5.17198e-47	0.0127152	0.0276645	0.645789	0.35966	20
brainsQTL	brain	sQTL	chr1:160321162:160321486:clu_108363_	1	NCSTN	160321324	rs115454199	1	160340136	A	C	0.0487078	0.0226	0.0248	0.362	-0.444937	0.0573135	8.28028e-15	-0.0507937	0.0561209	0.365425	0.14473	9
brainsQTL	brain	sQTL	chr1:160321996:160322677:clu_108363_	1	NCSTN	160322336	rs12239747	1	160321065	G	A	0.0516899	0.0196	0.0244	0.4215	0.536956	0.063566	2.98327e-17	0.0365021	0.0456463	0.423901	0.121526	15
brainsQTL	brain	sQTL	ENSG00000171160.18	10	MORN4	99383783	rs7899773	10	99381194	T	C	0.196819	0.0182	0.0135	0.1784	0.220803	0.0107068	1.71873e-94	0.0824265	0.061271	0.178536	0.320133	20
brainsQTL	brain	sQTL	chr10:99376168:99376435:clu_284925_	10	MORN4	99376302	rs3814556	10	99376152	G	A	0.197813	0.0187	0.0135	0.166	-0.278807	0.0326405	1.32187e-17	-0.0670714	0.0490531	0.171524	0.633498	8
brainsQTL	brain	sQTL	chr10:99376168:99376545:clu_284925_	10	MORN4	99376356	rs3814555	10	99376092	C	T	0.197813	0.0188	0.0135	0.1628	0.440535	0.0361867	4.27907e-34	0.0426754	0.0308444	0.16649	0.705853	18
brainsQTL	brain	sQTL	chr10:99376544:99376965:clu_284925_	10	MORN4	99376754	rs11189297	10	99381928	G	A	0.191849	0.0185	0.0137	0.1789	0.305705	0.0331434	2.86981e-20	0.0605158	0.0452922	0.181509	0.628646	8
brainsQTL	brain	sQTL	chr10:99377079:99379344:clu_284926_	10	MORN4	99378212	rs7898771	10	99407401	C	T	0.202783	0.0133	0.0134	0.3225	-0.215261	0.0313515	6.60028e-12	-0.0617854	0.062897	0.325939	0.429364	9
brainsQTL	brain	sQTL	chr10:99379440:99393495:clu_284926_	10	MORN4	99386468	rs45607432	10	99382407	T	C	0.191849	0.0183	0.0137	0.182	0.215886	0.0386686	2.36437e-08	0.084767	0.0652505	0.193909	0.367031	8
brainsQTL	brain	sQTL	ENSG00000075651.16	3	PLD1	171423467	rs4243418	3	171507157	C	A	0.140159	-0.0123	0.0157	0.4318	0.153032	0.0119128	9.04723e-38	-0.0803752	0.102783	0.434223	0.324373	20
brainsQTL	brain	sQTL	chr3:171395484:171404475:clu_32076_	3	PLD1	171399980	rs4894476	3	171314890	A	C	0.393638	-0.0222	0.0119	0.06151	-0.252547	0.0300114	3.92711e-17	0.0879043	0.0482639	0.0685572	0.637501	20
brainsQTL	brain	sQTL	ENSG00000116688.18	1	MFN2	12057753	rs2236055	1	12042261	G	A	0.474155	-0.0266	0.0113	0.01819	0.140661	0.00846773	5.76004e-62	-0.189107	0.0811375	0.0197694	0.049973	20
brainsQTL	brain	sQTL	chr3:171455872:171528189:clu_32079_	3	PLD1	171492030	rs4243418	3	171507157	C	A	0.140159	-0.0123	0.0157	0.4318	-0.257426	0.035566	4.55381e-13	0.0477807	0.0613446	0.436045	0.401039	20
brainsQTL	brain	sQTL	chr3:171507325:171528189:clu_32079_	3	PLD1	171517757	rs4894771	3	171518678	A	G	0.141153	-0.0137	0.0156	0.3818	0.447818	0.0378871	3.08416e-32	-0.0305928	0.0349316	0.381144	0.205512	20
brainsQTL	brain	sQTL	chr1:12040541:12042031:clu_99627_	1	MFN2	12041286	rs2236055	1	12042261	G	A	0.474155	-0.0266	0.0113	0.01819	0.691103	0.0238148	3.68843e-185	-0.0384892	0.0164044	0.0189621	0.26135	20
brainsQTL	brain	sQTL	ENSG00000082996.20	3	RNF13	149605241	rs74821555	3	149639251	G	C	0.0328032	0.0436	0.0307	0.1545	0.345663	0.0284527	5.83027e-34	0.126134	0.0894196	0.158366	0.290112	20
brainsQTL	brain	sQTL	chr3:149531140:149563798:clu_142858_	3	RNF13	149547469	rs144341622	3	149503983	T	C	0.0298211	0.0602	0.0322	0.06208	-0.559423	0.0827064	1.34274e-11	-0.107611	0.0597176	0.0715458	0.108742	18
brainsQTL	brain	sQTL	chr3:149532118:149563798:clu_142858_	3	RNF13	149547958	rs74821555	3	149639251	G	C	0.0328032	0.0436	0.0307	0.1545	1.17822	0.0710139	8.04524e-62	0.037005	0.0261516	0.157062	0.501416	20
brainsQTL	brain	sQTL	chr3:149629870:149631504:clu_142860_	3	RNF13	149630687	rs76419479	3	149501203	T	C	0.0328032	0.0056	0.03	0.8507	0.588553	0.0738772	1.63053e-15	0.00951486	0.0509865	0.851962	0.0541858	20
brainsQTL	brain	sQTL	chr3:149629870:149636501:clu_142860_	3	RNF13	149633186	rs6762307	3	149579776	C	T	0.109344	-0.0016	0.0174	0.9258	0.651265	0.0474327	6.6843e-43	-0.00245676	0.0267178	0.926736	0.143093	20
brainsQTL	brain	sQTL	chr3:149629870:149638921:clu_142860_	3	RNF13	149634396	rs143788594	3	149525487	A	G	0.0705765	0.0292	0.0221	0.1866	-0.562844	0.0577916	2.05145e-22	-0.0518794	0.0396245	0.190442	0.0151607	20
brainsQTL	brain	sQTL	chr3:149631629:149638921:clu_142860_	3	RNF13	149635275	rs140241877	3	149503972	A	G	0.0328032	0.0061	0.03	0.8382	0.532735	0.0777642	7.35212e-12	0.0114504	0.056338	0.838944	0.0424093	20
brainsQTL	brain	sQTL	chr3:149636593:149638921:clu_142860_	3	RNF13	149637757	rs6762307	3	149579776	C	T	0.109344	-0.0016	0.0174	0.9258	0.65133	0.0473525	4.75673e-43	-0.00245651	0.0267152	0.926736	0.151244	20
brainsQTL	brain	sQTL	chr3:149639014:149677843:clu_142861_	3	RNF13	149658428	rs13315088	3	149685138	G	A	0.294235	-0.0138	0.0119	0.2494	-0.24465	0.0302252	5.76265e-16	0.0564072	0.0491377	0.250992	0.0963166	20
brainsQTL	brain	sQTL	chr3:149639014:149699838:clu_142861_	3	RNF13	149669426	rs6768054	3	149678534	C	T	0.293241	-0.0149	0.012	0.2122	-0.300085	0.0334298	2.79328e-19	0.0496525	0.0403694	0.218714	0.0949109	20
brainsQTL	brain	sQTL	chr3:149677923:149678527:clu_142861_	3	RNF13	149678225	rs13315088	3	149685138	G	A	0.294235	-0.0138	0.0119	0.2494	0.268297	0.0322039	8.0043e-17	-0.0514356	0.0447815	0.250725	0.145344	20
brainsQTL	brain	sQTL	ENSG00000138760.10	4	SCARB2	77117789	rs72655526	4	77083184	A	G	0.0576541	0.0035	0.0247	0.8883	0.297583	0.0216754	6.80349e-43	0.0117614	0.0830066	0.887323	0.707828	11
brainsQTL	brain	sQTL	ENSG00000149577.16	11	SIDT2	117058806	rs521171	11	117064693	C	G	0.262425	0.0148	0.013	0.2546	0.0833631	0.00923508	1.7678e-19	0.177537	0.15718	0.258681	0.697614	20
brainsQTL	brain	sQTL	chr11:117060117:117060668:clu_293404_	11	SIDT2	117060392	rs1648379	11	115934754	A	T	0.483101	0.0179	0.0111	0.1091	-0.139246	0.0246584	1.63253e-08	-0.128549	0.0829015	0.120992	0.849919	7
brainsQTL	brain	sQTL	chr12:51373325:51375422:clu_190610_	12	SLC11A2	51374374	rs422637	12	51403870	G	A	0.250497	0.025	0.0128	0.05084	0.241643	0.0392066	7.12286e-10	0.103458	0.0555667	0.0626208	0.037682	20
brainsQTL	brain	sQTL	chr12:51373706:51375422:clu_190610_	12	SLC11A2	51374564	rs224577	12	51387938	C	T	0.250497	0.0248	0.0128	0.05177	0.218043	0.0327103	2.63068e-11	0.113739	0.0611335	0.0628144	0.0578594	20
brainsQTL	brain	sQTL	chr12:51373841:51375422:clu_190610_	12	SLC11A2	51374632	rs706801	12	51366092	G	A	0.251491	0.025	0.0127	0.04916	-0.227451	0.0362621	3.55498e-10	-0.109914	0.0585215	0.0603562	0.0745608	20
brainsQTL	brain	sQTL	chr12:51374813:51375422:clu_190610_	12	SLC11A2	51375118	rs224577	12	51387938	C	T	0.250497	0.0248	0.0128	0.05177	0.226809	0.0334707	1.23251e-11	0.109343	0.0586966	0.0624832	0.0505705	20
brainsQTL	brain	sQTL	chr11:60707110:60709467:clu_13242_	11	SLC15A3	60708288	rs11230522	11	60703076	T	C	0.22167	0.008	0.0135	0.5518	-0.215152	0.0341007	2.80274e-10	-0.037183	0.0630224	0.555193	0.88277	20
brainsQTL	brain	sQTL	chr11:60707110:60711161:clu_13242_	11	SLC15A3	60709136	rs61899197	11	60719294	A	C	0.192843	0.0045	0.015	0.7644	-0.219958	0.0378208	6.0341e-09	-0.0204584	0.0682854	0.764481	0.744228	20
brainsQTL	brain	sQTL	chr11:60709611:60711161:clu_13242_	11	SLC15A3	60710386	rs11230522	11	60703076	T	C	0.22167	0.008	0.0135	0.5518	-0.183036	0.033139	3.3273e-08	-0.0437073	0.0741793	0.55572	0.914863	18
brainsQTL	brain	sQTL	ENSG00000119899.13	6	SLC17A5	74333408	rs674988	6	74328735	T	C	0.0745527	0.0035	0.0205	0.8651	0.140768	0.0125551	3.56212e-29	0.0248637	0.145647	0.86445	0.862924	20
brainsQTL	brain	sQTL	chr6:74331685:74338986:clu_246051_	6	SLC17A5	74335336	rs674988	6	74328735	T	C	0.0745527	0.0035	0.0205	0.8651	-0.525399	0.0547088	7.72359e-22	-0.00666161	0.0390241	0.864456	0.973975	20
brainsQTL	brain	sQTL	chr6:74339087:74345105:clu_246051_	6	SLC17A5	74342096	rs674988	6	74328735	T	C	0.0745527	0.0035	0.0205	0.8651	-0.523018	0.0556845	5.85852e-21	-0.00669194	0.0392021	0.864457	0.979112	20
brainsQTL	brain	sQTL	chr6:74346430:74348135:clu_246052_	6	SLC17A5	74347282	rs56004619	6	74294009	T	C	0.0437376	-0.0269	0.0235	0.2514	-0.475371	0.0596853	1.65742e-15	0.0565874	0.0499431	0.257198	0.0711908	11
brainsQTL	brain	sQTL	chr6:74348222:74351414:clu_246052_	6	SLC17A5	74349818	rs62438424	6	74298708	G	A	0.0437376	-0.0287	0.0235	0.2206	0.42179	0.058179	4.17186e-13	-0.0680434	0.0564999	0.22847	0.165618	9
brainsQTL	brain	sQTL	chr6:74351647:74354130:clu_246053_	6	SLC17A5	74352888	rs9446959	6	74342396	A	C	0.0775348	0.0016	0.0205	0.9384	-0.390121	0.0549146	1.21078e-12	-0.00410129	0.052551	0.937793	0.849984	16
brainsQTL	brain	sQTL	chr6:74351647:74363516:clu_246053_	6	SLC17A5	74357582	rs4580827	6	74373679	A	C	0.0775348	0.0043	0.0208	0.837	0.621356	0.0542224	2.1097e-30	0.00692035	0.0334806	0.836246	0.984662	20
brainsQTL	brain	sQTL	ENSG00000198246.9	10	SLC29A3	73110098	rs2243540	10	73104056	A	G	0.0964215	0.023	0.0195	0.2397	0.139535	0.0151829	3.91859e-20	0.164833	0.140896	0.242045	0.0267834	20
brainsQTL	brain	sQTL	chr10:73079488:73082513:clu_223330_	10	SLC29A3	73081000	rs7084342	10	73077713	A	C	0.403579	-0.0117	0.0113	0.3007	0.184786	0.0276015	2.15993e-11	-0.0633165	0.0618789	0.306198	0.0895405	20
brainsQTL	brain	sQTL	chr10:73082811:73098207:clu_223332_	10	SLC29A3	73090509	rs12412201	10	73073252	C	A	0.483101	-0.0051	0.0111	0.6479	0.184859	0.0271592	1.0001e-11	-0.0275886	0.0601824	0.646653	0.456365	20
brainsQTL	brain	sQTL	chr10:73082811:73111319:clu_223332_	10	SLC29A3	73097065	rs2243540	10	73104056	A	G	0.0964215	0.023	0.0195	0.2397	-0.507732	0.0463047	5.6287e-28	-0.0452995	0.0386276	0.240907	0.0404273	20
brainsQTL	brain	sQTL	chr10:73082811:73115838:clu_223332_	10	SLC29A3	73099324	rs2243540	10	73104056	A	G	0.0964215	0.023	0.0195	0.2397	-0.243415	0.0433162	1.91527e-08	-0.094489	0.0818559	0.248363	0.0317723	20
brainsQTL	brain	sQTL	chr10:73104048:73104343:clu_223332_	10	SLC29A3	73104196	rs12412201	10	73073252	C	A	0.483101	-0.0051	0.0111	0.6479	0.169091	0.028283	2.25135e-09	-0.0301612	0.0658386	0.646874	0.461867	18
brainsQTL	brain	sQTL	chr10:73104048:73115838:clu_223332_	10	SLC29A3	73109943	rs12412628	10	73074667	G	A	0.437376	-0.0091	0.0112	0.4168	0.174102	0.0282386	7.03054e-10	-0.0522682	0.0648863	0.420511	0.6382	20
brainsQTL	brain	sQTL	ENSG00000123643.13	5	SLC36A1	150844273	rs165359	5	150861036	A	G	0.275348	0.0103	0.0125	0.4111	0.0857444	0.00967284	7.68795e-19	0.120124	0.146411	0.411952	0.62584	20
brainsQTL	brain	sQTL	chr5:150827374:150831904:clu_172216_	5	SLC36A1	150829639	rs357616	5	150845369	C	T	0.397614	0.0219	0.0112	0.05064	-0.163098	0.0288704	1.61087e-08	-0.134275	0.0726675	0.0646308	0.747861	20
brainsQTL	brain	sQTL	chr5:150827374:150838349:clu_172216_	5	SLC36A1	150832862	rs4958458	5	150831913	C	G	0.292247	0.009	0.0124	0.4693	0.434593	0.0339402	1.54409e-37	0.020709	0.0285783	0.468671	0.881895	20
brainsQTL	brain	sQTL	chr5:150827440:150838349:clu_172216_	5	SLC36A1	150832894	rs11953411	5	150798334	G	A	0.379722	-0.0106	0.0114	0.3539	0.2206	0.0285883	1.19629e-14	-0.0480508	0.0520511	0.355931	0.8483	20
brainsQTL	brain	sQTL	chr5:150827554:150838349:clu_172216_	5	SLC36A1	150832952	rs11953411	5	150798334	G	A	0.379722	-0.0106	0.0114	0.3539	0.275508	0.0283981	2.96633e-22	-0.0384743	0.0415677	0.354663	0.864728	20
brainsQTL	brain	sQTL	chr5:150827787:150838349:clu_172216_	5	SLC36A1	150833068	rs12659858	5	150781849	G	A	0.270378	-0.0101	0.0129	0.4332	0.17081	0.0310969	3.95574e-08	-0.0591302	0.0762861	0.438274	0.635433	20
brainsQTL	brain	sQTL	chr5:150828192:150838349:clu_172216_	5	SLC36A1	150833270	rs35074529	5	150838293	T	C	0.440358	-0.011	0.0111	0.3241	0.185835	0.028318	5.29343e-11	-0.0591921	0.0604075	0.327145	0.774121	20
brainsQTL	brain	sQTL	chr5:150829250:150838349:clu_172216_	5	SLC36A1	150833800	rs35074529	5	150838293	T	C	0.440358	-0.011	0.0111	0.3241	0.171664	0.0287141	2.25384e-09	-0.0640788	0.0655437	0.328247	0.704432	20
brainsQTL	brain	sQTL	chr5:150830602:150838349:clu_172216_	5	SLC36A1	150834476	rs11167544	5	150777798	A	G	0.173956	-0.0129	0.0147	0.3798	0.276497	0.0364323	3.21532e-14	-0.0466551	0.0535194	0.383349	0.689085	20
brainsQTL	brain	sQTL	chr5:150831777:150831904:clu_172216_	5	SLC36A1	150831840	rs4958458	5	150831913	C	G	0.292247	0.009	0.0124	0.4693	-0.343064	0.0312165	4.27719e-28	-0.0262341	0.0362236	0.468925	0.839732	20
brainsQTL	brain	sQTL	chr5:150831777:150838349:clu_172216_	5	SLC36A1	150835063	rs35256722	5	150838284	G	C	0.329026	0.0056	0.0117	0.6324	-0.184334	0.0328528	2.01255e-08	-0.0303796	0.0637021	0.633433	0.644563	16
brainsQTL	brain	sQTL	chr5:150831977:150838349:clu_172216_	5	SLC36A1	150835163	rs4958458	5	150831913	C	G	0.292247	0.009	0.0124	0.4693	-0.283056	0.0369908	1.9778e-14	-0.0317958	0.0440042	0.469948	0.91711	20
brainsQTL	brain	sQTL	chr5:150832052:150838349:clu_172216_	5	SLC36A1	150835200	rs10077304	5	150831881	C	T	0.162028	-0.0101	0.0149	0.4979	0.587633	0.0384183	8.17347e-53	-0.0171876	0.0253809	0.498287	0.518881	20
brainsQTL	brain	sQTL	chr5:150846844:150846983:clu_172224_	5	SLC36A1	150846914	rs35074529	5	150838293	T	C	0.440358	-0.011	0.0111	0.3241	0.191636	0.029059	4.26011e-11	-0.0574004	0.0585725	0.327092	0.780696	20
brainsQTL	brain	sQTL	chr5:150847065:150847268:clu_172224_	5	SLC36A1	150847166	rs918421	5	150831989	G	A	0.462227	0.0037	0.0111	0.7392	-0.188872	0.0293233	1.18667e-10	-0.01959	0.0588485	0.739219	0.832685	20
brainsQTL	brain	sQTL	chr5:150847486:150848807:clu_172218_	5	SLC36A1	150848146	rs193299	5	150847655	C	G	0.385686	0.0002	0.0113	0.9832	-0.458727	0.0299986	8.6925e-53	-0.000435989	0.0246334	0.985879	0.617432	20
brainsQTL	brain	sQTL	chr5:150847486:150853234:clu_172218_	5	SLC36A1	150850360	rs357620	5	150847121	A	T	0.385686	0.0005	0.0113	0.9617	0.164724	0.0275561	2.26206e-09	0.00303537	0.0686013	0.964708	0.574752	8
brainsQTL	brain	sQTL	chr5:150848832:150853234:clu_172218_	5	SLC36A1	150851033	rs193299	5	150847655	C	G	0.385686	0.0002	0.0113	0.9832	-0.423254	0.0288886	1.32273e-48	-0.000472529	0.0266979	0.985879	0.590777	20
brainsQTL	brain	sQTL	chr5:150856317:150856416:clu_172225_	5	SLC36A1	150856366	rs918421	5	150831989	G	A	0.462227	0.0037	0.0111	0.7392	-0.2258	0.0300482	5.70893e-14	-0.0163862	0.0492069	0.73913	0.902447	20
brainsQTL	brain	sQTL	chr5:150856541:150858881:clu_172225_	5	SLC36A1	150857711	rs6579875	5	150782574	T	C	0.398608	0.0039	0.0113	0.7289	-0.23691	0.031128	2.72361e-14	-0.016462	0.0477465	0.730261	0.866908	20
brainsQTL	brain	sQTL	chr5:150859050:150859618:clu_172226_	5	SLC36A1	150859334	rs35074529	5	150838293	T	C	0.440358	-0.011	0.0111	0.3241	0.188955	0.0262653	6.28754e-13	-0.0582149	0.0592989	0.326238	0.945289	20
brainsQTL	brain	sQTL	chr5:150859050:150860694:clu_172226_	5	SLC36A1	150859872	rs6894883	5	150775883	T	C	0.384692	-0.0026	0.0114	0.8178	-0.169606	0.025675	3.95193e-11	0.0153297	0.0672548	0.819697	0.190596	20
brainsQTL	brain	sQTL	chr5:150859050:150867544:clu_172226_	5	SLC36A1	150863297	rs189615	5	150847604	G	A	0.385686	0.0002	0.0113	0.9887	-0.320449	0.0292261	5.66152e-28	-0.000624124	0.0352631	0.985879	0.677824	20
brainsQTL	brain	sQTL	chr17:37814092:37814226:clu_259080_	17	STARD3	37814159	rs931992	17	37821435	G	T	0.326044	-0.0049	0.0117	0.6743	-0.196866	0.0276701	1.12108e-12	0.02489	0.0595341	0.675889	0.431358	20
brainsQTL	brain	sQTL	chr17:37814775:37814975:clu_259170_	17	STARD3	37814875	rs72825191	17	37601228	A	G	0.0168986	0.0176	0.0475	0.7107	1.14518	0.105478	1.84654e-27	0.0153687	0.0415023	0.711151	0.458487	12
brainsQTL	brain	sQTL	chr17:37814775:37814992:clu_259170_	17	STARD3	37814884	rs72825193	17	37615744	C	T	0.0168986	0.021	0.0477	0.6606	0.682627	0.103115	3.59089e-11	0.0307635	0.0700315	0.660458
brainsQTL	brain	sQTL	chr17:37815073:37815304:clu_259170_	17	STARD3	37815188	rs72825193	17	37615744	C	T	0.0168986	0.021	0.0477	0.6606	-1.02502	0.0986003	2.59482e-25	-0.0204875	0.0465776	0.660041	0.434379	12
brainsQTL	brain	sQTL	ENSG00000079950.14	6	STX7	132800671	rs12190479	6	132833954	C	G	0.16501	-0.0008	0.0144	0.9547	0.0654037	0.00999616	6.03448e-11	-0.0122317	0.220179	0.955697	0.730767	14
brainsQTL	brain	sQTL	chr1:12040541:12049222:clu_99627_	1	MFN2	12044882	rs2236055	1	12042261	G	A	0.474155	-0.0266	0.0113	0.01819	-0.66278	0.0254719	2.94229e-149	0.040134	0.017119	0.0190573	0.475079	20
brainsQTL	brain	sQTL	chr1:12042171:12042580:clu_99627_	1	MFN2	12042376	rs3766744	1	12043717	A	G	0.472167	-0.0263	0.0113	0.01958	-0.244423	0.0256096	1.37186e-21	0.1076	0.0475861	0.0237486	0.354512	20
brainsQTL	brain	sQTL	chr1:12042171:12049222:clu_99627_	1	MFN2	12045696	rs2236055	1	12042261	G	A	0.474155	-0.0266	0.0113	0.01819	0.473246	0.026251	1.18037e-72	-0.0562076	0.0240803	0.0195869	0.464117	20
brainsQTL	brain	sQTL	ENSG00000155099.8	8	PIP4P2	92029565	rs7828122	8	92035321	A	G	0.291252	0.0062	0.0124	0.6147	0.0813867	0.00978676	9.09795e-17	0.0761795	0.152634	0.61771	0.753191	20
brainsQTL	brain	sQTL	chr8:92008972:92030618:clu_68626_	8	TMEM55A	92019795	rs2740792	8	91997679	A	G	0.290258	0.0068	0.0123	0.5843	-0.26726	0.036212	1.5778e-13	-0.0254434	0.0461515	0.581427	0.440531	20
brainsQTL	brain	sQTL	chr1:12042647:12049222:clu_99627_	1	MFN2	12045934	rs3766744	1	12043717	A	G	0.472167	-0.0263	0.0113	0.01958	-0.313253	0.0295192	2.62597e-26	0.0839578	0.0369305	0.0230023	0.360541	20
brainsQTL	brain	sQTL	ENSG00000072310.17	17	SREBF1	17727019	rs11656665	17	17724789	G	A	0.425447	-0.0242	0.0118	0.04148	0.0682731	0.00836857	3.39864e-16	-0.354459	0.178213	0.046705	0.885172	20
brainsQTL	brain	sQTL	ENSG00000136874.11	9	STX17	102702876	rs9556	9	102732237	T	C	0.316103	0.0259	0.0118	0.02796	0.0562589	0.00846607	3.02751e-11	0.460371	0.22089	0.0371448	0.0723005	20
brainsQTL	brain	sQTL	chr7:38766588:38767941:clu_266021_	7	VPS41	38767264	rs17767770	7	38763577	T	A	0.201789	-0.0339	0.0141	0.01615	-0.180731	0.0329228	4.02989e-08	0.187571	0.0851709	0.0276444	0.123736	20
brainsQTL	brain	sQTL	chr7:38766588:38768142:clu_266021_	7	VPS41	38767365	rs3735347	7	38765527	C	A	0.201789	-0.0342	0.0141	0.01527	0.259052	0.0362827	9.34524e-13	-0.13202	0.0574843	0.0216402	0.204235	20
brainsQTL	brain	sQTL	chr1:40555184:40557001:clu_211132_	1	PPT1	40556092	rs116039846	1	40471464	G	C	0.0298211	0.1101	0.0458	0.01628	-0.64566	0.104328	6.06408e-10	-0.170523	0.0760986	0.0250379	0.0232819	9
brainsQTL	brain	sQTL	chr1:40558179:40562787:clu_211132_	1	PPT1	40560483	rs116039846	1	40471464	G	C	0.0298211	0.1101	0.0458	0.01628	0.669484	0.103259	8.95785e-11	0.164455	0.0729618	0.024197	0.0415125	12
brainsQTL	brain	sQTL	ENSG00000135677.11	12	GNS	65130218	rs1244876	12	65106498	G	C	0.390656	-0.0365	0.0116	0.001578	0.0519472	0.00833951	4.6928e-10	-0.702636	0.250177	0.00497634	0.0024435	7
brainsQTL	brain	sQTL	chr12:65141698:65146478:clu_191826_	12	GNS	65144088	rs903180	12	65130423	T	C	0.390656	-0.036	0.0114	0.001554	-0.164982	0.0290563	1.36261e-08	0.218205	0.079066	0.00578391	0.729658	10
brainsQTL	brain	sQTL	chr12:65141698:65152865:clu_191826_	12	GNS	65147282	rs1147092	12	65148585	T	C	0.39165	-0.0362	0.0112	0.00127	-0.238185	0.029936	1.76978e-15	0.151982	0.0507539	0.00274898	0.754504	16
brainsQTL	brain	sQTL	chr16:427848:434256:clu_180636_	16	PGAP6	431052	rs413390	16	421723	C	A	0.132207	0.024	0.0207	0.2464	-0.33565	0.0471246	1.05892e-12	-0.071503	0.062483	0.252475	0.0240792	20
brainsQTL	brain	sQTL	chr12:65146537:65152865:clu_191826_	12	GNS	65149701	rs1690277	12	65134536	C	G	0.390656	-0.036	0.0114	0.001494	0.225426	0.0289096	6.30839e-15	-0.159698	0.0545607	0.00342275	0.892712	16
brainsQTL	brain	sQTL	chr11:6415271:6415517:clu_287556_	11	SMPD1	6415394	rs1050239	11	6415463	A	G	0.207753	0.0327	0.0151	0.03027	0.30358	0.0293432	4.37073e-25	0.107715	0.0508178	0.0340376	0.181703	7
brainsQTL	brain	sQTL	ENSG00000116857.17	1	TMEM9	201122301	rs1059625	1	201104589	G	A	0.477137	-0.0141	0.0112	0.208	0.189461	0.00827136	4.07908e-116	-0.0744217	0.0592043	0.208742	0.163562	20
brainsQTL	brain	sQTL	chr1:201113079:201114237:clu_217742_	1	TMEM9	201113658	rs2365296	1	201114196	C	T	0.223658	-0.0052	0.0131	0.6931	0.212871	0.0345997	7.63148e-10	-0.0244279	0.0616675	0.692014	0.52661	10
brainsQTL	brain	sQTL	chr1:201123087:201123276:clu_217743_	1	TMEM9	201123182	rs1106729	1	201123799	C	G	0.384692	-0.0069	0.0113	0.542	-0.204803	0.0280542	2.87185e-13	0.0336909	0.0553676	0.54286	0.29503	15
brainsQTL	brain	sQTL	chr1:201123087:201123573:clu_217743_	1	TMEM9	201123330	rs7542768	1	201125326	C	T	0.383698	-0.0071	0.0113	0.5281	0.231602	0.0270021	9.72174e-18	-0.030656	0.0489213	0.530896	0.532412	20
brainsQTL	brain	sQTL	chr1:201123087:201140618:clu_217743_	1	TMEM9	201131852	rs6684980	1	201122784	C	T	0.235586	-0.0037	0.0129	0.7733	-0.269124	0.0330564	3.90856e-16	0.0137483	0.047963	0.774385	0.430248	20
brainsQTL	brain	sQTL	ENSG00000186815.13	12	TPCN1	113697622	rs34649612	12	113726152	T	C	0.120278	-0.0101	0.0207	0.6257	0.0724653	0.0129465	2.17706e-08	-0.139377	0.286737	0.626911	0.325219	15
brainsQTL	brain	sQTL	chr11:68816574:68817011:clu_291534_	11	TPCN2	68816792	rs2924536	11	68870105	T	C	0.491054	-0.0029	0.0115	0.8021	-0.227117	0.0285757	1.89676e-15	0.0127687	0.0506601	0.801005	0.6532	20
brainsQTL	brain	sQTL	chr11:68816574:68825046:clu_291534_	11	TPCN2	68820810	rs11228475	11	68833883	G	A	0.512922	0.0002	0.0113	0.9864	-0.213252	0.0294091	4.1296e-13	-0.000937856	0.052989	0.985879	0.634541	20
brainsQTL	brain	sQTL	chr11:68817053:68821501:clu_291534_	11	TPCN2	68819277	rs3376	11	68856680	A	G	0.298211	0.0151	0.0119	0.2043	-0.231427	0.0322727	7.44657e-13	-0.0652475	0.052219	0.211483	0.089179	20
brainsQTL	brain	sQTL	chr11:68821565:68825046:clu_291534_	11	TPCN2	68823306	rs7940235	11	68820121	T	C	0.194831	-0.0153	0.017	0.3693	0.494799	0.0373307	4.25136e-40	-0.0309217	0.0344365	0.369222	0.267658	20
brainsQTL	brain	sQTL	chr11:68822265:68825046:clu_291534_	11	TPCN2	68823656	rs7950657	11	68834831	A	G	0.299205	0.0162	0.0122	0.1851	-0.170415	0.0300175	1.36917e-08	-0.0950619	0.073522	0.196021	0.195369	17
brainsQTL	brain	sQTL	chr11:68822820:68825046:clu_291534_	11	TPCN2	68823933	rs2924534	11	68870516	C	G	0.195825	-0.0238	0.0154	0.121	-0.294996	0.0416245	1.36977e-12	0.0806791	0.053431	0.131051	0.638021	20
brainsQTL	brain	sQTL	chr11:68830458:68831363:clu_291535_	11	TPCN2	68830910	rs35306535	11	68843990	G	A	0.515905	-0.0034	0.0112	0.7649	-0.274719	0.0281179	1.51082e-22	0.0123763	0.0407886	0.761566	0.385084	20
brainsQTL	brain	sQTL	chr11:68830458:68837898:clu_291535_	11	TPCN2	68834178	rs4930264	11	68852181	T	C	0.300199	0.015	0.012	0.2117	-0.286252	0.0296096	4.14285e-22	-0.0524014	0.0422701	0.215094	0.256102	20
brainsQTL	brain	sQTL	chr11:68831435:68834971:clu_291535_	11	TPCN2	68833203	rs12280942	11	68859683	A	G	0.312127	0.0119	0.0119	0.3188	0.182885	0.029406	4.99342e-10	0.0650681	0.0659038	0.323486	0.328724	20
brainsQTL	brain	sQTL	chr11:68831435:68837898:clu_291535_	11	TPCN2	68834666	rs4930264	11	68852181	T	C	0.300199	0.015	0.012	0.2117	-0.22579	0.0346477	7.18461e-11	-0.0664334	0.0541156	0.219589	0.212817	20
brainsQTL	brain	sQTL	chr11:68835073:68837898:clu_291535_	11	TPCN2	68836486	rs72917317	11	68817441	G	T	0.139165	-0.0283	0.0205	0.1667	0.307612	0.0464254	3.45062e-11	-0.0919991	0.0680735	0.176546	0.406693	20
brainsQTL	brain	sQTL	chr11:68839491:68845950:clu_291537_	11	TPCN2	68842720	rs1060435	11	68855595	G	A	0.385686	0.0048	0.0114	0.6739	-0.159407	0.0289378	3.61678e-08	-0.0301116	0.0717237	0.674611	0.507881	10
brainsQTL	brain	sQTL	chr11:68840469:68845950:clu_291537_	11	TPCN2	68843210	rs12285715	11	68821648	C	G	0.301193	0.0168	0.0129	0.1926	0.17086	0.0296994	8.76776e-09	0.0983259	0.0774105	0.204018	0.281946	13
brainsQTL	brain	sQTL	chr11:68847351:68848868:clu_291538_	11	TPCN2	68848110	rs11228484	11	68850390	C	T	0.481113	0.0031	0.0111	0.7787	0.23246	0.0407803	1.1959e-08	0.0133356	0.0478074	0.780287	0.832629	20
brainsQTL	brain	sQTL	chr11:68852754:68853139:clu_291539_	11	TPCN2	68852946	rs10896427	11	68869961	C	T	0.451292	-0.0003	0.0114	0.9757	0.254113	0.0273696	1.62507e-20	-0.00118058	0.0448622	0.979005	0.724048	20
brainsQTL	brain	sQTL	chr11:68853398:68853991:clu_291539_	11	TPCN2	68853694	rs3750971	11	68830707	G	A	0.501988	-0.0062	0.0114	0.5856	-0.173134	0.0273104	2.30557e-10	0.0358105	0.0660869	0.587909	0.620071	20
brainsQTL	brain	sQTL	ENSG00000069329.18	16	VPS35	46706737	rs117611418	16	47888705	T	C	0.0457256	0.0359	0.0311	0.2474	0.605422	0.0194948	9.58769e-212	0.0592975	0.0514046	0.248687	0.456303	17
brainsQTL	brain	sQTL	chr16:46697074:46702842:clu_184917_	16	VPS35	46699958	rs8046814	16	48241548	C	T	0.16501	-0.0126	0.0146	0.3881	-0.331797	0.0135722	5.44954e-132	0.037975	0.0440302	0.388425
brainsQTL	brain	sQTL	chr16:46702964:46705617:clu_184917_	16	VPS35	46704290	rs60832811	16	48512480	C	T	0.0735586	-0.0126	0.0209	0.548	0.340528	0.0383357	6.52003e-19	-0.0370014	0.0615165	0.547516	0.563405	14
brainsQTL	brain	sQTL	chr16:46716087:46716390:clu_184918_	16	VPS35	46716238	rs77791047	16	47929922	T	G	0.0198807	-0.0497	0.0382	0.1933	0.729701	0.0528561	2.3631e-43	-0.0681101	0.0525821	0.195214	0.597377	3
brainsQTL	brain	sQTL	chr16:46717518:46722226:clu_184919_	16	VPS35	46719872	rs145081287	16	47987339	C	A	0.0377734	0.0205	0.0439	0.6398	-1.19004	0.0244872	0	-0.0172263	0.0368912	0.640536	0.833573	3
brainsQTL	brain	sQTL	chr16:46717518:46723043:clu_184919_	16	VPS35	46720280	rs117315971	16	48140332	T	C	0.0188867	-0.0419	0.0439	0.339	-0.408773	0.0616915	3.44689e-11	0.102502	0.108503	0.344816
brainsQTL	brain	sQTL	chr11:47267123:47267233:clu_12543_	11	ACP2	47267178	rs568927214	11	47204370	C	G	0.0139165	-0.0797	0.0558	0.1529	-1.98287	0.348519	1.27463e-08	0.0401942	0.0290142	0.165952	0.200752	3
brainsQTL	brain	sQTL	chr11:47269278:47269589:clu_12544_	11	ACP2	47269434	rs2167079	11	47270255	T	C	0.300199	0.0202	0.0123	0.1005	0.242636	0.0287953	3.57002e-17	0.0832523	0.0516471	0.106974	0.405591	20
brainsQTL	brain	sQTL	chr11:47269684:47270227:clu_12544_	11	ACP2	47269956	rs2167079	11	47270255	T	C	0.300199	0.0202	0.0123	0.1005	-0.262379	0.0276883	2.63743e-21	-0.0769877	0.0475775	0.105629	0.401969	20
brainsQTL	brain	sQTL	ENSG00000196839.13	20	ADA	43264518	rs2007720	20	43276688	G	A	0.244533	-0.0024	0.0135	0.8605	0.0788367	0.010323	2.22328e-14	-0.0304427	0.171286	0.858935	0.740926	20
brainsQTL	brain	sQTL	chr20:43248586:43248940:clu_157104_	20	ADA	43248763	rs2007720	20	43276688	G	A	0.244533	-0.0024	0.0135	0.8605	-0.197175	0.0319299	6.60613e-10	0.0121719	0.0684954	0.858955	0.726178	19
brainsQTL	brain	sQTL	chr20:43249245:43249659:clu_157106_	20	ADA	43249452	rs6103815	20	43299464	G	A	0.17992	0.0045	0.0148	0.7601	-0.32457	0.0346573	7.59477e-21	-0.0138645	0.0456228	0.761209	0.894102	20
brainsQTL	brain	sQTL	chr20:43251571:43251675:clu_157108_	20	ADA	43251623	rs2007720	20	43276688	G	A	0.244533	-0.0024	0.0135	0.8605	-0.261367	0.0344057	3.03956e-14	0.00918248	0.0516656	0.858936	0.887891	20
brainsQTL	brain	sQTL	chr20:43251571:43255097:clu_157108_	20	ADA	43253334	rs2007720	20	43276688	G	A	0.244533	-0.0024	0.0135	0.8605	-0.31315	0.0359963	3.33352e-18	0.00766406	0.0431194	0.858927	0.827893	20
brainsQTL	brain	sQTL	chr20:43251571:43257688:clu_157108_	20	ADA	43254630	rs452159	20	43271102	T	G	0.251491	-0.0035	0.0141	0.803	-0.306437	0.0365715	5.33166e-17	0.0114216	0.0460328	0.804043	0.766061	20
brainsQTL	brain	sQTL	chr20:43251788:43252843:clu_157108_	20	ADA	43252316	rs452159	20	43271102	T	G	0.251491	-0.0035	0.0141	0.803	-0.273929	0.0339345	6.89849e-16	0.012777	0.0514974	0.80405	0.719445	19
brainsQTL	brain	sQTL	chr20:43252970:43255097:clu_157108_	20	ADA	43254034	rs452159	20	43271102	T	G	0.251491	-0.0035	0.0141	0.803	-0.237477	0.0347715	8.51171e-12	0.0147382	0.0594133	0.804086	0.463546	8
brainsQTL	brain	sQTL	chr20:43257807:43264868:clu_157109_	20	ADA	43261338	rs6103815	20	43299464	G	A	0.17992	0.0045	0.0148	0.7601	-0.197349	0.0353154	2.29452e-08	-0.0228022	0.0751049	0.761429	0.925377	15
brainsQTL	brain	sQTL	ENSG00000038002.9	4	AGA	178357759	rs11131799	4	178363378	G	A	0.346918	0.0143	0.012	0.2341	0.216982	0.00905536	6.98021e-127	0.0659042	0.0553726	0.233969	0.515531	20
brainsQTL	brain	sQTL	chr4:178355635:178357452:clu_278324_	4	AGA	178356544	rs11131799	4	178363378	G	A	0.346918	0.0143	0.012	0.2341	0.249235	0.0315793	2.96501e-15	0.0573755	0.048693	0.238673	0.294416	11
brainsQTL	brain	sQTL	chr4:178355635:178358559:clu_278324_	4	AGA	178357097	rs11131799	4	178363378	G	A	0.346918	0.0143	0.012	0.2341	0.19822	0.0290156	8.40365e-12	0.0721422	0.061453	0.240419	0.121464	11
brainsQTL	brain	sQTL	chr4:178355643:178357452:clu_278324_	4	AGA	178356548	rs11131799	4	178363378	G	A	0.346918	0.0143	0.012	0.2341	0.358753	0.0301627	1.27283e-32	0.0398603	0.0336167	0.235729	0.149196	20
brainsQTL	brain	sQTL	chr4:178358150:178358559:clu_278324_	4	AGA	178358354	rs11131799	4	178363378	G	A	0.346918	0.0143	0.012	0.2341	0.344732	0.0309889	9.54705e-29	0.0414815	0.0350088	0.236062	0.189777	15
brainsQTL	brain	sQTL	ENSG00000113273.17	5	ARSB	78177471	rs3098678	5	78153957	G	A	0.387674	0.0103	0.0116	0.3752	0.161224	0.00904733	4.93811e-71	0.0638863	0.0720389	0.37517	0.372374	20
brainsQTL	brain	sQTL	chr5:78077797:78079140:clu_43774_	5	ARSB	78078468	rs3114492	5	78170612	T	A	0.387674	0.0092	0.0115	0.4251	-0.266748	0.0283244	4.61449e-21	-0.0344895	0.0432671	0.425376	0.383585	20
brainsQTL	brain	sQTL	chr5:78077797:78135179:clu_43774_	5	ARSB	78106488	rs25413	5	78135201	T	C	0.17992	-0.0007	0.0139	0.9611	-0.210543	0.035154	2.1092e-09	0.00332474	0.0660221	0.959837	0.460382	19
brainsQTL	brain	sQTL	chr5:78077797:78181407:clu_43774_	5	ARSB	78129602	rs730836	5	78151536	T	C	0.387674	0.0099	0.0116	0.3949	-0.420588	0.0291742	4.07863e-47	-0.0235385	0.0276287	0.394238	0.325051	20
brainsQTL	brain	sQTL	chr5:78111937:78135179:clu_43774_	5	ARSB	78123558	rs3114500	5	78138713	A	C	0.387674	0.01	0.0116	0.3902	-0.174307	0.0254368	7.2549e-12	-0.0573702	0.0670739	0.39237	0.450085	20
brainsQTL	brain	sQTL	chr5:78131730:78135179:clu_43774_	5	ARSB	78133454	rs3114500	5	78138713	A	C	0.387674	0.01	0.0116	0.3902	-0.364548	0.0282384	3.97033e-38	-0.0274312	0.0318911	0.389705	0.367916	20
brainsQTL	brain	sQTL	chr5:78135249:78181407:clu_43774_	5	ARSB	78158328	rs337885	5	78183471	G	A	0.33002	0.017	0.0115	0.1384	-0.178383	0.0268562	3.09164e-11	-0.0953007	0.0660455	0.149033	0.884922	19
brainsQTL	brain	sQTL	chr5:78135249:78251118:clu_43774_	5	ARSB	78193184	rs3114500	5	78138713	A	C	0.387674	0.01	0.0116	0.3902	-0.346207	0.0303825	4.43042e-30	-0.0288845	0.0336017	0.390003	0.453836	20
brainsQTL	brain	sQTL	chr5:78180951:78181407:clu_43774_	5	ARSB	78181179	rs337836	5	78180736	C	T	0.199801	0.0227	0.0138	0.1009	0.516392	0.035566	9.15154e-48	0.0439589	0.0268949	0.10216	0.602378	20
brainsQTL	brain	sQTL	chr5:78181650:78251118:clu_43774_	5	ARSB	78216384	rs12658374	5	78162544	C	G	0.177932	-0.0118	0.0151	0.4357	-0.270329	0.0373911	4.83827e-13	0.0436505	0.0561832	0.437199	0.454377	20
brainsQTL	brain	sQTL	chr5:78254147:78260239:clu_43775_	5	ARSB	78257193	rs784584	5	78136435	C	G	0.387674	0.0102	0.0116	0.3815	-0.239651	0.0304239	3.35179e-15	-0.042562	0.0487045	0.382182	0.659428	20
brainsQTL	brain	sQTL	chr5:78260429:78280760:clu_43776_	5	ARSB	78270594	rs3114492	5	78170612	T	A	0.387674	0.0092	0.0115	0.4251	-0.20892	0.0326503	1.56691e-10	-0.044036	0.0554736	0.4273	0.640902	20
brainsQTL	brain	sQTL	chr5:78265005:78280760:clu_43776_	5	ARSB	78272882	rs3114492	5	78170612	T	A	0.387674	0.0092	0.0115	0.4251	-0.197972	0.0320464	6.50545e-10	-0.0464712	0.058574	0.427559	0.516477	20
brainsQTL	brain	sQTL	chr17:78084029:78084526:clu_263551_	17	GAA	78084278	rs12450199	17	78076592	C	A	0.39165	0.023	0.0114	0.04351	0.307455	0.0300577	1.47254e-24	0.0748076	0.0377929	0.0477701	0.96006	20
brainsQTL	brain	sQTL	ENSG00000177830.18	11	CHID1	891458	rs10466744	11	870524	A	G	0.193837	0.0357	0.0181	0.04833	0.137913	0.0102012	1.20338e-41	0.258859	0.132632	0.0509722	0.364766	20
brainsQTL	brain	sQTL	chr11:870499:883148:clu_10785_	11	CHID1	876824	rs10794339	11	900929	C	G	0.464215	-0.0073	0.0122	0.5516	-0.179561	0.0267726	1.98806e-11	0.0406547	0.0682134	0.55118	0.443902	20
brainsQTL	brain	sQTL	chr11:870499:883200:clu_10785_	11	CHID1	876850	rs7479057	11	879081	T	C	0.514911	-0.0006	0.0113	0.9598	0.329101	0.0269908	3.38337e-34	-0.00182315	0.0343363	0.957655	0.241464	20
brainsQTL	brain	sQTL	chr11:874910:883148:clu_10785_	11	CHID1	879029	rs10466744	11	870524	A	G	0.193837	0.0357	0.0181	0.04833	-0.290008	0.0371158	5.55848e-15	-0.1231	0.0643699	0.0558265	0.538219	10
brainsQTL	brain	sQTL	chr11:884169:899340:clu_10786_	11	CHID1	891754	rs6682	11	870446	G	A	0.514911	0.0002	0.0114	0.9875	-0.163467	0.0291404	2.02728e-08	-0.00122349	0.069739	0.986003	0.366182	20
brainsQTL	brain	sQTL	ENSG00000133063.16	1	CHIT1	203212362	rs4950932	1	203174864	C	T	0.188867	-0.0024	0.0137	0.8587	0.0590161	0.0103276	1.10083e-08	-0.0406669	0.232249	0.861001	0.620691	6
brainsQTL	brain	sQTL	chr1:203182173:203182281:clu_217994_	1	CHIT1	203182227	rs872583	1	203184766	C	T	0.185885	0.0001	0.0137	0.9965	0.482738	0.0330789	3.08913e-48	0.000207152	0.0283798	0.994176	0.666018	20
brainsQTL	brain	sQTL	chr1:203182173:203183594:clu_217994_	1	CHIT1	203182884	rs872583	1	203184766	C	T	0.185885	0.0001	0.0137	0.9965	0.376314	0.0327787	1.65448e-30	0.000265736	0.0364058	0.994176	0.615446	16
brainsQTL	brain	sQTL	chr1:203182173:203188344:clu_217994_	1	CHIT1	203185258	rs2486954	1	203179406	G	A	0.189861	-0.0024	0.0136	0.8615	0.479851	0.0320065	8.24631e-51	-0.00500155	0.0283441	0.859934	0.715047	19
brainsQTL	brain	sQTL	chr1:203182416:203188344:clu_217994_	1	CHIT1	203185380	rs2486954	1	203179406	G	A	0.189861	-0.0024	0.0136	0.8615	0.431821	0.0319535	1.29221e-41	-0.00555785	0.0314972	0.859936	0.696324	19
brainsQTL	brain	sQTL	chr1:203182621:203186867:clu_217994_	1	CHIT1	203184744	rs2486954	1	203179406	G	A	0.189861	-0.0024	0.0136	0.8615	0.399649	0.0325338	1.10245e-34	-0.00600527	0.0340334	0.859939	0.783247	15
brainsQTL	brain	sQTL	chr1:203182621:203188344:clu_217994_	1	CHIT1	203185482	rs2486954	1	203179406	G	A	0.189861	-0.0024	0.0136	0.8615	0.41621	0.0325437	1.88215e-37	-0.00576631	0.0326789	0.859937	0.691625	16
brainsQTL	brain	sQTL	chr1:203183691:203186867:clu_217994_	1	CHIT1	203185279	rs2486954	1	203179406	G	A	0.189861	-0.0024	0.0136	0.8615	0.330368	0.034429	8.34009e-22	-0.00726463	0.0411732	0.859948	0.790823	13
brainsQTL	brain	sQTL	chr1:203186261:203186430:clu_217994_	1	CHIT1	203186346	rs2486954	1	203179406	G	A	0.189861	-0.0024	0.0136	0.8615	0.382437	0.032361	3.15653e-32	-0.00627554	0.0355653	0.85994	0.723977	12
brainsQTL	brain	sQTL	chr1:203186261:203186867:clu_217994_	1	CHIT1	203186564	rs2486954	1	203179406	G	A	0.189861	-0.0024	0.0136	0.8615	0.191178	0.0343103	2.51808e-08	-0.0125538	0.0711736	0.859994	0.720577	7
brainsQTL	brain	sQTL	chr1:203186658:203186867:clu_217994_	1	CHIT1	203186762	rs2486954	1	203179406	G	A	0.189861	-0.0024	0.0136	0.8615	0.387019	0.0323482	5.47475e-33	-0.00620125	0.0351442	0.859939	0.805407	14
brainsQTL	brain	sQTL	chr1:203186906:203186994:clu_217994_	1	CHIT1	203186950	rs2486954	1	203179406	G	A	0.189861	-0.0024	0.0136	0.8615	0.452792	0.0318035	5.3866e-46	-0.00530044	0.0300381	0.859935	0.396628	19
brainsQTL	brain	sQTL	chr1:203186906:203188344:clu_217994_	1	CHIT1	203187625	rs2486954	1	203179406	G	A	0.189861	-0.0024	0.0136	0.8615	0.410879	0.032199	2.72103e-37	-0.00584114	0.033103	0.859938	0.780633	13
brainsQTL	brain	sQTL	chr1:203186993:203187063:clu_217994_	1	CHIT1	203187028	rs2486954	1	203179406	G	A	0.189861	-0.0024	0.0136	0.8615	0.312676	0.0321645	2.44977e-22	-0.00767567	0.0435026	0.859947	0.799442	11
brainsQTL	brain	sQTL	chr1:203186993:203188256:clu_217994_	1	CHIT1	203187624	rs2486954	1	203179406	G	A	0.189861	-0.0024	0.0136	0.8615	0.380183	0.0318915	9.18404e-33	-0.00631275	0.0357762	0.859939	0.767426	14
brainsQTL	brain	sQTL	chr1:203186993:203188344:clu_217994_	1	CHIT1	203187668	rs2486950	1	203174670	C	G	0.185885	-0.0004	0.0137	0.9758	-0.185831	0.0339295	4.32645e-08	0.00215249	0.0737239	0.976708	0.603425	7
brainsQTL	brain	sQTL	chr1:203187219:203188344:clu_217994_	1	CHIT1	203187782	rs872583	1	203184766	C	T	0.185885	0.0001	0.0137	0.9965	0.38888	0.0325648	7.17353e-33	0.000257149	0.0352294	0.994176	0.612919	14
brainsQTL	brain	sQTL	chr1:203188457:203191330:clu_217995_	1	CHIT1	203189894	rs2244783	1	203188093	A	G	0.186879	-0.0009	0.0137	0.9505	0.250102	0.0334814	8.02786e-14	-0.00359854	0.0547798	0.947624	0.624439	9
brainsQTL	brain	sQTL	chr1:203191453:203192623:clu_217996_	1	CHIT1	203192038	rs2486954	1	203179406	G	A	0.189861	-0.0024	0.0136	0.8615	0.318705	0.0331266	6.53051e-22	-0.00753047	0.0426798	0.859948	0.559543	13
brainsQTL	brain	sQTL	chr1:203192387:203192629:clu_217996_	1	CHIT1	203192508	rs2486954	1	203179406	G	A	0.189861	-0.0024	0.0136	0.8615	0.306169	0.0331617	2.64086e-20	-0.0078388	0.044428	0.85995	0.799634	12
brainsQTL	brain	sQTL	chr1:203192788:203194797:clu_217997_	1	CHIT1	203193792	rs946254	1	203174489	A	T	0.522863	-0.0017	0.0111	0.8756	-0.238329	0.0273079	2.60476e-18	0.00713301	0.0465815	0.878296	0.689276	19
brainsQTL	brain	sQTL	chr1:203194232:203194774:clu_217997_	1	CHIT1	203194503	rs946254	1	203174489	A	T	0.522863	-0.0017	0.0111	0.8756	-0.199005	0.0274019	3.8015e-13	0.00854249	0.0557899	0.878304	0.715673	15
brainsQTL	brain	sQTL	chr1:203197690:203198740:clu_217999_	1	CHIT1	203198215	rs4950932	1	203174864	C	T	0.188867	-0.0024	0.0137	0.8587	0.219089	0.032012	7.70246e-12	-0.0109544	0.0625521	0.860981	0.674257	5
brainsQTL	brain	sQTL	chr1:203197690:203199143:clu_217999_	1	CHIT1	203198416	rs872583	1	203184766	C	T	0.185885	0.0001	0.0137	0.9965	0.215322	0.0349357	7.12095e-10	0.000464422	0.0636258	0.994176	0.360029	6
brainsQTL	brain	sQTL	chr1:203197690:203229930:clu_217999_	1	CHIT1	203213810	rs4950932	1	203174864	C	T	0.188867	-0.0024	0.0137	0.8587	0.229297	0.0340118	1.56545e-11	-0.0104668	0.059768	0.860983	0.711663	8
brainsQTL	brain	sQTL	chr1:203197690:203242504:clu_217999_	1	CHIT1	203220097	rs4950932	1	203174864	C	T	0.188867	-0.0024	0.0137	0.8587	0.235364	0.0333659	1.73809e-12	-0.010197	0.0582256	0.860979	0.794821	8
brainsQTL	brain	sQTL	chr1:203197690:203243290:clu_217999_	1	CHIT1	203220490	rs4950932	1	203174864	C	T	0.188867	-0.0024	0.0137	0.8587	0.2344	0.0328209	9.2139e-13	-0.0102389	0.0584648	0.860978	0.79048	9
brainsQTL	brain	sQTL	chr1:203199212:203242504:clu_217999_	1	CHIT1	203220858	rs4950932	1	203174864	C	T	0.188867	-0.0024	0.0137	0.8587	0.250622	0.0331571	4.07414e-14	-0.00957618	0.0546787	0.860973	0.833733	10
brainsQTL	brain	sQTL	chr1:203200959:203209591:clu_217999_	1	CHIT1	203205275	rs4950932	1	203174864	C	T	0.188867	-0.0024	0.0137	0.8587	0.243742	0.033323	2.58317e-13	-0.00984649	0.0562232	0.860976	0.791974	9
brainsQTL	brain	sQTL	chr1:203209556:203209755:clu_217999_	1	CHIT1	203209656	rs4950932	1	203174864	C	T	0.188867	-0.0024	0.0137	0.8587	0.243536	0.0328985	1.33504e-13	-0.00985482	0.0562703	0.860975	0.745984	9
brainsQTL	brain	sQTL	chr1:203209648:203229930:clu_217999_	1	CHIT1	203219789	rs4950932	1	203174864	C	T	0.188867	-0.0024	0.0137	0.8587	0.220454	0.0333326	3.74691e-11	-0.0108866	0.0621664	0.860985	0.792683	9
brainsQTL	brain	sQTL	chr1:203209648:203242504:clu_217999_	1	CHIT1	203226076	rs4950932	1	203174864	C	T	0.188867	-0.0024	0.0137	0.8587	0.232762	0.0334826	3.6086e-12	-0.010311	0.0588772	0.86098	0.825423	10
brainsQTL	brain	sQTL	chr1:203209786:203210557:clu_217999_	1	CHIT1	203210172	rs4950932	1	203174864	C	T	0.188867	-0.0024	0.0137	0.8587	0.241756	0.0329963	2.35755e-13	-0.00992736	0.0566849	0.860976	0.824351	10
brainsQTL	brain	sQTL	chr1:203209786:203221829:clu_217999_	1	CHIT1	203215808	rs4950932	1	203174864	C	T	0.188867	-0.0024	0.0137	0.8587	0.231199	0.0333539	4.1587e-12	-0.0103807	0.0592753	0.86098	0.711166	8
brainsQTL	brain	sQTL	chr1:203209786:203228624:clu_217999_	1	CHIT1	203219205	rs4950932	1	203174864	C	T	0.188867	-0.0024	0.0137	0.8587	0.235212	0.0341143	5.39264e-12	-0.0102035	0.058264	0.860981	0.71475	8
brainsQTL	brain	sQTL	chr1:203209786:203237646:clu_217999_	1	CHIT1	203223716	rs4950932	1	203174864	C	T	0.188867	-0.0024	0.0137	0.8587	0.231954	0.0330077	2.10599e-12	-0.0103469	0.0590818	0.860979	0.825638	10
brainsQTL	brain	sQTL	chr1:203209786:203242504:clu_217999_	1	CHIT1	203226145	rs4950932	1	203174864	C	T	0.188867	-0.0024	0.0137	0.8587	0.252058	0.0329727	2.09826e-14	-0.00952161	0.0543668	0.860972	0.797901	10
brainsQTL	brain	sQTL	chr1:203209786:203243088:clu_217999_	1	CHIT1	203226437	rs4950932	1	203174864	C	T	0.188867	-0.0024	0.0137	0.8587	0.230115	0.0333888	5.50166e-12	-0.0104295	0.0595546	0.860981	0.82706	10
brainsQTL	brain	sQTL	chr1:203209786:203243290:clu_217999_	1	CHIT1	203226538	rs4950932	1	203174864	C	T	0.188867	-0.0024	0.0137	0.8587	0.240197	0.0334857	7.33088e-13	-0.00999179	0.0570535	0.860977	0.834652	10
brainsQTL	brain	sQTL	chr1:203209786:203246669:clu_217999_	1	CHIT1	203228228	rs4950932	1	203174864	C	T	0.188867	-0.0024	0.0137	0.8587	0.235216	0.0334709	2.10326e-12	-0.0102034	0.0582625	0.860979	0.712191	8
brainsQTL	brain	sQTL	chr1:203221938:203229930:clu_217999_	1	CHIT1	203225934	rs4950932	1	203174864	C	T	0.188867	-0.0024	0.0137	0.8587	0.218056	0.0330723	4.3013e-11	-0.0110063	0.0628501	0.860985	0.711012	8
brainsQTL	brain	sQTL	chr1:203228697:203229930:clu_217999_	1	CHIT1	203229314	rs4950932	1	203174864	C	T	0.188867	-0.0024	0.0137	0.8587	0.22992	0.0331	3.75154e-12	-0.0104384	0.0596048	0.86098	0.837385	10
brainsQTL	brain	sQTL	ENSG00000101439.9	20	CST3	23613226	rs1064039	20	23618427	T	C	0.225646	0.0116	0.0137	0.3971	0.215412	0.010588	5.14798e-92	0.0538502	0.063654	0.397562	0.385514	20
brainsQTL	brain	sQTL	chr20:23616004:23616117:clu_155666_	20	CST3	23616060	rs5030707	20	23618656	G	C	0.225646	0.0122	0.0138	0.3734	-0.197282	0.0319559	6.67656e-10	-0.0618405	0.0706643	0.381503	0.185375	20
brainsQTL	brain	sQTL	chr20:23616004:23618257:clu_155666_	20	CST3	23617130	rs34793462	20	23664599	C	G	0.472167	0.001	0.012	0.9308	0.139039	0.0254902	4.90835e-08	0.00719223	0.0863168	0.933594	0.40884	18
brainsQTL	brain	sQTL	ENSG00000117151.13	1	CTBS	85027728	rs12742176	1	85086731	A	G	0.310139	0.0155	0.0119	0.193	0.0805972	0.00865895	1.30309e-20	0.192314	0.149086	0.197067	0.892584	20
brainsQTL	brain	sQTL	chr1:85014647:85016115:clu_104811_	1	SPATA1	85015381	rs880412	1	85086250	T	C	0.266402	0.0156	0.0122	0.202	0.212073	0.0321448	4.18382e-11	0.0735596	0.0585979	0.20936	0.695274	20
brainsQTL	brain	sQTL	chr1:85014647:85018718:clu_104811_	1	SPATA1	85016682	rs56212819	1	84965623	T	C	0.154076	0.0108	0.0147	0.4604	0.295452	0.0393577	6.05717e-14	0.0365542	0.049992	0.464657	0.670161	15
brainsQTL	brain	sQTL	chr1:85014647:85021593:clu_104811_	1	SPATA1	85018120	rs17109982	1	84934833	C	T	0.171968	0.0151	0.0142	0.2862	0.517867	0.0358498	2.67769e-47	0.0291581	0.0274943	0.288912	0.867983	20
brainsQTL	brain	sQTL	chr1:85014647:85031544:clu_104811_	1	SPATA1	85023096	rs17109982	1	84934833	C	T	0.171968	0.0151	0.0142	0.2862	0.526418	0.0339795	3.91473e-54	0.0286844	0.0270382	0.288743	0.863972	20
brainsQTL	brain	sQTL	chr1:85016213:85018718:clu_104811_	1	SPATA1	85017466	rs2271620	1	84972099	T	G	0.171968	0.0151	0.0141	0.2822	0.241015	0.0341894	1.79659e-12	0.0626516	0.0591737	0.289703	0.832009	20
brainsQTL	brain	sQTL	chr1:85016213:85021593:clu_104811_	1	SPATA1	85018903	rs17109982	1	84934833	C	T	0.171968	0.0151	0.0142	0.2862	0.534512	0.0319642	9.02747e-63	0.02825	0.0266199	0.288582	0.835758	20
brainsQTL	brain	sQTL	chr1:85018807:85021593:clu_104811_	1	SPATA1	85020200	rs1506707	1	84929313	A	G	0.167992	0.0131	0.0143	0.3577	0.206407	0.032587	2.38862e-10	0.0634669	0.0700015	0.364592	0.734972	20
brainsQTL	brain	sQTL	chr1:85018807:85031544:clu_104811_	1	SPATA1	85025176	rs1506707	1	84929313	A	G	0.167992	0.0131	0.0143	0.3577	0.420715	0.0347806	1.10537e-33	0.0311375	0.0340871	0.360996	0.66436	20
brainsQTL	brain	sQTL	chr1:85021662:85031544:clu_104811_	1	SPATA1	85026603	rs1506707	1	84929313	A	G	0.167992	0.0131	0.0143	0.3577	0.203441	0.0359427	1.5124e-08	0.0643921	0.0712052	0.365828	0.850286	4
brainsQTL	brain	sQTL	chr1:85029515:85031524:clu_213140_	1	CTBS	85030520	rs116229375	1	85043986	C	T	0.0715706	0.0016	0.0205	0.9383	-0.687104	0.0509817	2.12264e-41	-0.00232861	0.0298359	0.93779	0.441808	20
brainsQTL	brain	sQTL	chr1:85029987:85031524:clu_213140_	1	CTBS	85030756	rs17375358	1	85065137	T	G	0.0715706	0.001	0.0205	0.9594	0.880377	0.047118	6.61919e-78	0.00113588	0.0232855	0.961094	0.58416	20
brainsQTL	brain	sQTL	chr1:85031695:85036265:clu_213141_	1	CTBS	85033980	rs147024168	1	85035592	A	C	0.026839	-0.0216	0.0333	0.5162	-0.51395	0.0799666	1.301e-10	0.0420275	0.0651215	0.518687	0.752358	12
brainsQTL	brain	sQTL	chr1:85036403:85039599:clu_213142_	1	CTBS	85038001	rs12131448	1	85037573	G	A	0.219682	0.015	0.0131	0.2537	0.309076	0.0331611	1.15863e-20	0.0485317	0.042703	0.25575	0.757732	20
brainsQTL	brain	sQTL	ENSG00000064601.20	20	CTSA	44523123	rs2075961	20	44523547	G	A	0.37674	0.0042	0.0114	0.7133	0.109324	0.00843181	1.91581e-38	0.0384179	0.104319	0.71267	0.474585	20
brainsQTL	brain	sQTL	ENSG00000109861.17	11	CTSC	88045544	rs217080	11	88069457	C	T	0.152087	0.0049	0.0151	0.7439	0.0562017	0.0101329	2.91559e-08	0.087186	0.269135	0.745976	0.459883	20
brainsQTL	brain	sQTL	chr11:88042486:88045556:clu_15820_	11	CTSC	88044021	rs217109	11	88030457	C	T	0.161034	0.0085	0.0151	0.571	-0.318204	0.0384861	1.36185e-16	-0.0267124	0.0475636	0.574379	0.299952	20
brainsQTL	brain	sQTL	chr11:88042486:88045618:clu_15820_	11	CTSC	88044052	rs217109	11	88030457	C	T	0.161034	0.0085	0.0151	0.571	0.340336	0.0383597	7.17026e-19	0.0249753	0.0444572	0.574263	0.342278	20
brainsQTL	brain	sQTL	ENSG00000117984.15	11	CTSD	1779892	rs72850958	11	1778985	A	G	0.0735586	-0.0182	0.0215	0.3956	0.0794429	0.0139982	1.38496e-08	-0.229095	0.273629	0.402452	0.836494	9
brainsQTL	brain	sQTL	ENSG00000174080.12	11	CTSF	66333642	rs630021	11	66336989	T	G	0.450298	0.0113	0.011	0.3053	0.0879065	0.00835803	7.1668e-26	0.128546	0.125728	0.306588	0.212619	20
brainsQTL	brain	sQTL	chr11:66331478:66331559:clu_14263_	11	CTSF	66331518	rs615205	11	66337987	C	T	0.450298	0.0112	0.011	0.3093	-0.376022	0.0284003	5.1493e-40	-0.0297855	0.02934	0.310018	0.13517	20
brainsQTL	brain	sQTL	chr11:66331478:66331567:clu_14263_	11	CTSF	66331522	rs615205	11	66337987	C	T	0.450298	0.0112	0.011	0.3093	0.406488	0.0330536	9.30111e-35	0.0275531	0.0271537	0.310244	0.131457	20
brainsQTL	brain	sQTL	ENSG00000103811.18	15	CTSH	79227658	rs13345	15	79224747	T	C	0.190855	-0.0158	0.0143	0.2692	0.112004	0.010164	3.07057e-28	-0.141066	0.128314	0.271601	0.578958	20
brainsQTL	brain	sQTL	ENSG00000256043.5	4	CTSO	156858898	rs2292538	4	156874833	A	G	0.345924	0.0191	0.0118	0.1046	0.114207	0.00962664	1.82884e-32	0.16724	0.104279	0.108761	0.699007	20
brainsQTL	brain	sQTL	chr4:156847222:156850694:clu_277851_	4	CTSO	156848958	rs10019975	4	156874028	T	C	0.366799	0.0171	0.0116	0.1407	0.185425	0.031366	3.38665e-09	0.0922204	0.0644745	0.15262	0.405086	13
brainsQTL	brain	sQTL	chr4:156848033:156849488:clu_277851_	4	CTSO	156848760	rs10019975	4	156874028	T	C	0.366799	0.0171	0.0116	0.1407	0.178228	0.0314603	1.46873e-08	0.0959444	0.0672524	0.153686	0.369403	14
brainsQTL	brain	sQTL	chr4:156864411:156874865:clu_277852_	4	CTSO	156869638	rs2292538	4	156874833	A	G	0.345924	0.0191	0.0118	0.1046	0.168929	0.0304874	3.0082e-08	0.113065	0.0727712	0.120254	0.618909	13
brainsQTL	brain	sQTL	ENSG00000101160.15	20	CTSZ	57572017	rs151362	20	57554311	C	A	0.39165	0.0057	0.0115	0.6179	0.293339	0.00822289	1.01793e-278	0.0194314	0.0392075	0.620174	0.391074	20
brainsQTL	brain	sQTL	chr20:57570814:57571694:clu_158044_	20	CTSZ	57571254	rs9760	20	57571763	A	G	0.364811	0.0059	0.0114	0.6069	-0.369836	0.0302165	1.91125e-34	-0.015953	0.030852	0.605099	0.507715	20
brainsQTL	brain	sQTL	chr20:57570814:57572658:clu_158044_	20	CTSZ	57571736	rs149265	20	57566637	C	T	0.366799	0.0056	0.0114	0.6235	1.09501	0.0224638	0	0.0051141	0.0104114	0.623283	0.51855	20
brainsQTL	brain	sQTL	chr20:57571856:57572658:clu_158044_	20	CTSZ	57572257	rs149265	20	57566637	C	T	0.366799	0.0056	0.0114	0.6235	-0.350281	0.0312227	3.29762e-29	-0.0159872	0.0325765	0.623598	0.475458	20
brainsQTL	brain	sQTL	chr16:30022310:30022651:clu_184272_	16	DOC2A	30022480	rs7202271	16	30022656	C	G	0.084493	-0.0167	0.0201	0.4065	-0.533501	0.053438	1.79904e-23	0.0313026	0.0378059	0.40768	0.311042	5
brainsQTL	brain	sQTL	ENSG00000156171.15	1	DRAM2	111671305	rs3795823	1	111726869	A	G	0.282306	-0.0125	0.0125	0.3156	0.38938	0.0104137	5.4366e-306	-0.0321023	0.0321138	0.317483	0.104892	20
brainsQTL	brain	sQTL	chr1:111663315:111665238:clu_214083_	1	DRAM2	111664276	rs3795823	1	111726869	A	G	0.282306	-0.0125	0.0125	0.3156	-0.17877	0.0319482	2.19823e-08	0.0699221	0.0710299	0.324917	0.398731	16
brainsQTL	brain	sQTL	chr1:111663315:111668849:clu_214083_	1	DRAM2	111666082	rs325910	1	111657109	T	C	0.153082	-0.0157	0.0151	0.2985	-0.361044	0.0415012	3.33064e-18	0.043485	0.0421208	0.30189	0.896737	20
brainsQTL	brain	sQTL	chr1:111665265:111668849:clu_214083_	1	DRAM2	111667057	rs3762374	1	111682118	T	C	0.281312	-0.0096	0.0124	0.4388	-0.397432	0.0342856	4.53479e-31	0.0241551	0.0312698	0.439835	0.197205	20
brainsQTL	brain	sQTL	chr1:111667503:111674046:clu_214083_	1	DRAM2	111670774	rs6680418	1	111638612	G	A	0.269384	-0.0061	0.0126	0.6281	-0.354896	0.0374426	2.58193e-21	0.0171881	0.0355497	0.628743	0.332257	20
brainsQTL	brain	sQTL	chr1:111680208:111682123:clu_214084_	1	DRAM2	111681166	rs3762374	1	111682118	T	C	0.281312	-0.0096	0.0124	0.4388	-1.18916	0.02651	0	0.00807295	0.0104291	0.438885	0.153399	20
brainsQTL	brain	sQTL	chr1:111680208:111682143:clu_214084_	1	DRAM2	111681176	rs3762374	1	111682118	T	C	0.281312	-0.0096	0.0124	0.4388	0.648505	0.0342878	8.82016e-80	-0.0148033	0.0191369	0.4392	0.154913	20
brainsQTL	brain	sQTL	chr1:111680208:111682210:clu_214084_	1	DRAM2	111681209	rs3762374	1	111682118	T	C	0.281312	-0.0096	0.0124	0.4388	1.11208	0.0278392	0	-0.00863249	0.0111524	0.438902	0.125316	20
brainsQTL	brain	sQTL	chr1:111680208:111682660:clu_214084_	1	DRAM2	111681434	rs3762374	1	111682118	T	C	0.281312	-0.0096	0.0124	0.4388	1.24672	0.0238468	0	-0.00770019	0.00994717	0.438866	0.139031	20
brainsQTL	brain	sQTL	chr1:111680208:111682665:clu_214084_	1	DRAM2	111681436	rs3762374	1	111682118	T	C	0.281312	-0.0096	0.0124	0.4388	0.760037	0.0339855	8.90509e-111	-0.012631	0.0163248	0.43909	0.146117	20
brainsQTL	brain	sQTL	chr1:111682288:111682660:clu_214084_	1	DRAM2	111682474	rs3762374	1	111682118	T	C	0.281312	-0.0096	0.0124	0.4388	-0.890162	0.031537	2.80975e-175	0.0107846	0.0139353	0.438989	0.121301	20
brainsQTL	brain	sQTL	ENSG00000086289.12	7	EPDR1	37857492	rs2598095	7	37985998	G	A	0.473161	0.0159	0.0111	0.1512	0.155392	0.00831985	7.58056e-78	0.102322	0.071642	0.153223	0.0424899	20
brainsQTL	brain	sQTL	chr7:37960810:37989802:clu_302004_	7	EPDR1	37975306	rs2044831	7	37988589	C	T	0.218688	0.0115	0.013	0.3762	-0.686341	0.0339725	9.23788e-91	-0.0167555	0.0189592	0.376821	0.0194684	20
brainsQTL	brain	sQTL	chr7:37989696:37989802:clu_302004_	7	EPDR1	37989749	rs56128139	7	37934146	C	T	0.341948	0.0038	0.0117	0.7424	-0.208193	0.0314731	3.7167e-11	-0.0182523	0.0562655	0.745639	0.197407	14
brainsQTL	brain	sQTL	chr7:37989704:37989802:clu_302004_	7	EPDR1	37989753	rs2722277	7	37989620	A	G	0.471173	0.0159	0.011	0.1463	-0.196463	0.0272026	5.1151e-13	-0.0809313	0.0571006	0.156382	0.145688	18
brainsQTL	brain	sQTL	chr1:236309148:236332006:clu_111673_	1	GPR137B	236320577	rs10924357	1	236309166	T	A	0.0516899	-0.0554	0.0249	0.02581	0.311155	0.0526379	3.39563e-09	-0.178047	0.0855052	0.0373161	0.123855	9
brainsQTL	brain	sQTL	chr3:171395484:171405161:clu_32076_	3	PLD1	171400322	rs6794587	3	171401278	G	A	0.388668	-0.0249	0.0112	0.02613	0.202314	0.0259447	6.29554e-15	-0.123076	0.0575655	0.0325153	0.249271	20
brainsQTL	brain	sQTL	ENSG00000080815.19	14	PSEN1	73646762	rs165934	14	73672831	C	A	0.460239	-0.0288	0.0111	0.009693	0.08079	0.00843534	9.93628e-22	-0.35648	0.142346	0.0122685	0.0405792	20
brainsQTL	brain	sQTL	ENSG00000054983.17	14	GALC	88382086	rs76679904	14	88446028	A	G	0.159046	0.0075	0.0151	0.6195	0.140223	0.0113128	2.77825e-35	0.0534862	0.107772	0.61969	0.435969	20
brainsQTL	brain	sQTL	chr14:88400343:88400765:clu_126089_	14	GALC	88400554	rs4904408	14	88438448	G	C	0.49503	-0.0135	0.011	0.2206	0.144226	0.0261008	3.28151e-08	-0.0936033	0.0781279	0.230887	0.552623	20
brainsQTL	brain	sQTL	chr14:88447791:88448549:clu_126091_	14	GALC	88448170	rs4904408	14	88438448	G	C	0.49503	-0.0135	0.011	0.2206	0.215124	0.0311743	5.17524e-12	-0.0627546	0.0519357	0.226927	0.718619	20
brainsQTL	brain	sQTL	chr14:88452946:88453313:clu_126092_	14	GALC	88453130	rs10147014	14	88440665	C	T	0.322068	0.0057	0.0119	0.6307	-0.255765	0.0319179	1.11747e-15	-0.0222861	0.0466101	0.632552	0.359196	20
brainsQTL	brain	sQTL	chr14:88452946:88454488:clu_126092_	14	GALC	88453717	rs10147014	14	88440665	C	T	0.322068	0.0057	0.0119	0.6307	0.190565	0.0305224	4.27991e-10	0.029911	0.0626293	0.632943	0.394881	20
brainsQTL	brain	sQTL	chr14:88453400:88454488:clu_126092_	14	GALC	88453944	rs11552556	14	88452945	A	G	0.0467197	-0.0051	0.0268	0.848	0.812225	0.0697395	2.38942e-31	-0.00627905	0.0330002	0.849095	0.739534	20
brainsQTL	brain	sQTL	chr14:88454867:88458648:clu_126093_	14	GALC	88456758	rs17759366	14	88408278	G	A	0.163022	0.0074	0.0153	0.6302	-0.235634	0.0381133	6.31084e-10	-0.0314046	0.0651296	0.629673	0.859431	20
brainsQTL	brain	sQTL	chr14:88454867:88459314:clu_126093_	14	GALC	88457090	rs76602783	14	88440294	T	C	0.159046	0.0073	0.0151	0.6311	0.26696	0.0382247	2.86961e-12	0.0273449	0.0566982	0.6296	0.505009	20
brainsQTL	brain	sQTL	ENSG00000137563.13	8	GGH	63939703	rs17193714	8	63902886	T	C	0.0934394	0.0195	0.0186	0.2947	0.140182	0.0126748	1.96338e-28	0.139105	0.133279	0.29662	0.922822	20
brainsQTL	brain	sQTL	ENSG00000107521.20	10	HPS1	100191323	rs11593787	10	100193557	C	T	0.172962	0.0202	0.0154	0.1912	0.175907	0.0110711	7.5728e-57	0.114833	0.0878441	0.191131	0.360433	20
brainsQTL	brain	sQTL	chr10:100183644:100184092:clu_285040_	10	HPS1	100183868	rs3750604	10	100175581	A	G	0.202783	-0.0095	0.0129	0.4631	-0.224517	0.0343224	6.09445e-11	0.0423131	0.0578197	0.464284	0.328317	20
brainsQTL	brain	sQTL	chr10:100189399:100190328:clu_285042_	10	HPS1	100189864	rs17458332	10	100240246	C	T	0.10338	-0.0153	0.0188	0.4151	-0.5632	0.0476536	3.12736e-32	0.0271662	0.0334597	0.416845	0.0266351	16
brainsQTL	brain	sQTL	chr10:100189646:100190328:clu_285042_	10	HPS1	100189987	rs17458332	10	100240246	C	T	0.10338	-0.0153	0.0188	0.4151	0.357202	0.0440628	5.20358e-16	-0.0428329	0.0528958	0.418078	0.0282387	15
brainsQTL	brain	sQTL	chr10:100190427:100190888:clu_285043_	10	HPS1	100190658	rs1801287	10	100190920	A	G	0.295229	-0.0126	0.0122	0.2992	-0.178048	0.0265905	2.14308e-11	0.0707675	0.0693312	0.307389	0.739815	13
brainsQTL	brain	sQTL	chr10:100190427:100193697:clu_285043_	10	HPS1	100192062	rs1801287	10	100190920	A	G	0.295229	-0.0126	0.0122	0.2992	0.192659	0.032955	5.03183e-09	-0.0654006	0.0643049	0.309135	0.816256	17
brainsQTL	brain	sQTL	chr10:100190427:100193740:clu_285043_	10	HPS1	100192084	rs1801287	10	100190920	A	G	0.295229	-0.0126	0.0122	0.2992	0.189834	0.029403	1.0732e-10	-0.0663738	0.0650838	0.307813	0.875704	17
brainsQTL	brain	sQTL	chr10:100191048:100193697:clu_285043_	10	HPS1	100192372	rs1886728	10	100193679	G	C	0.422465	0.0049	0.0115	0.6684	0.286643	0.0273199	9.39095e-26	0.0170944	0.0401527	0.6703	0.738499	20
brainsQTL	brain	sQTL	chr10:100191048:100193740:clu_285043_	10	HPS1	100192394	rs1886728	10	100193679	G	C	0.422465	0.0049	0.0115	0.6684	-0.231288	0.0266016	3.48379e-18	-0.0211858	0.0497813	0.670417	0.773491	20
brainsQTL	brain	sQTL	chr10:100193848:100195029:clu_285044_	10	HPS1	100194438	rs11539873	10	100195130	A	G	0.0795229	0.0275	0.0227	0.2248	-0.407741	0.0557248	2.53478e-13	-0.0674447	0.0564305	0.232015	0.439309	20
brainsQTL	brain	sQTL	chr10:100193848:100195392:clu_285044_	10	HPS1	100194620	rs11539873	10	100195130	A	G	0.0795229	0.0275	0.0227	0.2248	1.00526	0.0614364	3.53741e-60	0.0273561	0.022643	0.226991	0.152669	20
brainsQTL	brain	sQTL	chr10:100195171:100195392:clu_285044_	10	HPS1	100195282	rs11539873	10	100195130	A	G	0.0795229	0.0275	0.0227	0.2248	-0.68377	0.0518901	1.1861e-39	-0.0402182	0.0333383	0.227676	0.127786	20
brainsQTL	brain	sQTL	chr10:100195529:100202881:clu_285037_	10	HPS1	100199205	rs11599696	10	100200064	C	A	0.172962	0.0205	0.0154	0.1826	0.438512	0.0360333	4.51129e-34	0.046749	0.0353282	0.185744	0.285289	20
brainsQTL	brain	sQTL	chr10:100202714:100202881:clu_285037_	10	HPS1	100202798	rs11599696	10	100200064	C	A	0.172962	0.0205	0.0154	0.1826	-0.470229	0.0366674	1.20084e-37	-0.0435958	0.032926	0.185485	0.412973	20
brainsQTL	brain	sQTL	ENSG00000100099.21	22	HPS4	26859596	rs5761522	22	26833161	C	G	0.520875	-0.0107	0.0111	0.3353	0.0771113	0.00835417	2.69948e-20	-0.138761	0.144731	0.337685	0.474775	20
brainsQTL	brain	sQTL	chr22:26854543:26859883:clu_7466_	22	HPS4	26857213	rs9625029	22	26849364	A	G	0.0119284	-0.0389	0.0553	0.4821	0.878801	0.158471	2.93145e-08	-0.0442649	0.0634309	0.485275
brainsQTL	brain	sQTL	chr22:26861517:26862017:clu_7467_	22	HPS4	26861767	rs3747129	22	26862041	A	G	0.166998	0.0232	0.0154	0.131	-0.29897	0.036386	2.09338e-16	-0.0775998	0.0523688	0.138395	0.272867	20
brainsQTL	brain	sQTL	chr22:26861517:26862192:clu_7467_	22	HPS4	26861854	rs3747129	22	26862041	A	G	0.166998	0.0232	0.0154	0.131	0.415315	0.039213	3.2717e-26	0.0558612	0.0374535	0.135835	0.321096	20
brainsQTL	brain	sQTL	chr22:26862070:26862192:clu_7467_	22	HPS4	26862131	rs3747129	22	26862041	A	G	0.166998	0.0232	0.0154	0.131	-0.328054	0.0398038	1.69688e-16	-0.0707202	0.0477213	0.138356	0.268844	20
brainsQTL	brain	sQTL	chr22:26878206:26879640:clu_7470_	22	HPS4	26878923	rs117864774	22	26891289	C	G	0.133201	0.0077	0.0153	0.6166	0.269916	0.0380162	1.24737e-12	0.0285274	0.0568265	0.615662	0.467787	20
brainsQTL	brain	sQTL	chr22:26878206:26879731:clu_7470_	22	HPS4	26878968	rs11705277	22	26830316	A	G	0.137177	0.0113	0.0154	0.4635	-0.232318	0.0359539	1.03631e-10	-0.0486401	0.0667144	0.465952	0.505346	20
brainsQTL	brain	sQTL	ENSG00000186792.17	3	HYAL3	50333549	rs2236947	3	50371432	A	C	0.463221	-0.0092	0.0113	0.4155	0.083057	0.00851382	1.74668e-22	-0.110767	0.136524	0.417171	0.386339	20
brainsQTL	brain	sQTL	ENSG00000243477.6	3	NAA80	50335340	rs13100173	3	50332697	A	G	0.463221	-0.0087	0.0111	0.4362	0.0625423	0.0085302	2.26956e-13	-0.139106	0.178491	0.435777	0.433451	20
brainsQTL	brain	sQTL	ENSG00000127415.13	4	IDUA	989568	rs3796622	4	983060	T	C	0.360835	0.0186	0.0125	0.1353	0.17565	0.00863877	6.59511e-92	0.105892	0.0713545	0.137801	9.977e-05	20
brainsQTL	brain	sQTL	chr4:981737:983019:clu_294673_	4	IDUA	982378	rs3796622	4	983060	T	C	0.360835	0.0186	0.0125	0.1353	0.587192	0.0312569	9.82663e-79	0.0316762	0.0213544	0.13798	0.000171029	20
brainsQTL	brain	sQTL	chr4:981737:994400:clu_294673_	4	IDUA	988068	rs3796622	4	983060	T	C	0.360835	0.0186	0.0125	0.1353	-0.68001	0.0344626	1.14955e-86	-0.0273525	0.0184343	0.137866	6.67064e-05	20
brainsQTL	brain	sQTL	chr4:985728:994400:clu_294673_	4	IDUA	990064	rs3796622	4	983060	T	C	0.360835	0.0186	0.0125	0.1353	0.836639	0.0309677	9.44347e-161	0.0222318	0.0149634	0.137346	3.0496e-05	20
brainsQTL	brain	sQTL	chr4:993852:994400:clu_294673_	4	IDUA	994126	rs4505759	4	1003022	T	C	0.297217	-0.0241	0.0131	0.06631	-0.319881	0.0315875	4.20056e-24	0.0753405	0.041623	0.0702851	0.0176862	20
brainsQTL	brain	sQTL	chr4:166006840:166009620:clu_278056_	4	TMEM192	166008230	rs12500241	4	166022692	A	G	0.192843	-0.034	0.0135	0.01157	0.235569	0.0302899	7.41818e-15	-0.144331	0.0602381	0.0165744	0.406628	11
brainsQTL	brain	sQTL	chr4:166009754:166021780:clu_278056_	4	TMEM192	166015767	rs6837623	4	166025855	G	T	0.192843	-0.0327	0.0134	0.01458	-0.290167	0.0320445	1.36421e-19	0.112694	0.0478279	0.0184612	0.6076	11
brainsQTL	brain	sQTL	chr4:166022044:166024102:clu_278056_	4	TMEM192	166023073	rs10857375	4	166020914	C	T	0.192843	-0.0333	0.0135	0.01343	0.172563	0.0305299	1.58331e-08	-0.192973	0.0853572	0.0237738	0.676756	4
brainsQTL	brain	sQTL	ENSG00000129925.11	16	PGAP6	428950	rs540	16	420907	T	C	0.440358	0.0392	0.012	0.001118	0.0605478	0.00834449	3.98641e-13	0.647422	0.217349	0.00289455	0.000846674	20
brainsQTL	brain	sQTL	chr4:997900:998054:clu_294701_	4	IDUA	997977	rs6814642	4	978388	A	G	0.361829	0.0188	0.0124	0.1312	0.153152	0.0275725	2.78337e-08	0.122754	0.083927	0.143571	0.00976109	20
brainsQTL	brain	sQTL	ENSG00000135916.16	2	ITM2C	231736658	rs2289235	2	231738168	A	G	0.502982	0.0093	0.0117	0.4281	0.146107	0.00831863	4.66253e-69	0.063652	0.0801603	0.427161	0.244568	20
brainsQTL	brain	sQTL	chr2:231729499:231729665:clu_241569_	2	ITM2C	231729582	rs3816150	2	231738318	C	T	0.50497	0.0105	0.0118	0.3746	0.247458	0.0280556	1.14199e-18	0.0424315	0.047927	0.375975	0.351119	9
brainsQTL	brain	sQTL	chr2:231729860:231738132:clu_241569_	2	ITM2C	231733996	rs2289233	2	231738269	A	G	0.503976	0.0105	0.0118	0.373	0.791627	0.0265879	8.48966e-195	0.0132638	0.0149127	0.37377	0.360357	20
brainsQTL	brain	sQTL	chr2:231729860:231740335:clu_241569_	2	ITM2C	231735098	rs6436977	2	231738466	C	A	0.503976	0.0099	0.0118	0.4005	-0.753481	0.0283661	1.83109e-155	-0.013139	0.0156685	0.401714	0.341352	20
brainsQTL	brain	sQTL	chr2:231738272:231740335:clu_241569_	2	ITM2C	231739304	rs2289233	2	231738269	A	G	0.503976	0.0105	0.0118	0.373	-0.618055	0.028159	8.90581e-107	-0.0169888	0.0191078	0.373949	0.317906	20
brainsQTL	brain	sQTL	chr2:231740523:231742115:clu_241570_	2	ITM2C	231741319	rs7570262	2	231741711	G	A	0.0318091	0.0174	0.0323	0.5892	0.560651	0.0727834	1.32894e-14	0.0310353	0.0577523	0.591	0.351027	6
brainsQTL	brain	sQTL	chr2:231741759:231742115:clu_241570_	2	ITM2C	231741937	rs7570262	2	231741711	G	A	0.0318091	0.0174	0.0323	0.5892	0.668719	0.0681622	1.0126e-22	0.0260199	0.0483741	0.590653	0.197006	10
brainsQTL	brain	sQTL	ENSG00000107798.18	10	LIPA	91073820	rs4630205	10	91092706	C	T	0.277336	-0.0087	0.0125	0.4864	0.117298	0.00900211	8.25829e-39	-0.0741703	0.106718	0.48705	0.645035	20
brainsQTL	brain	sQTL	ENSG00000185745.10	10	IFIT1	91159273	rs188591	10	91138330	C	T	0.207753	-0.0086	0.014	0.5388	0.177257	0.00966634	4.15477e-75	-0.0485173	0.0790259	0.539254	0.836661	20
brainsQTL	brain	sQTL	ENSG00000232110.9	10	AL353751.1	91047637	rs11499022	10	91047378	T	C	0.394632	-0.0071	0.0116	0.5413	0.0688415	0.00838247	2.16533e-16	-0.103136	0.16897	0.541613	0.530834	20
brainsQTL	brain	sQTL	chr10:91007406:91009754:clu_284461_	10	LIPA	91008580	rs2250781	10	91007470	C	A	0.44831	-0.0073	0.011	0.5077	0.330808	0.0303893	1.34882e-27	-0.0220672	0.0333136	0.507711	0.517108	18
brainsQTL	brain	sQTL	chr10:91007406:91011464:clu_284461_	10	LIPA	91009435	rs7916812	10	91098008	A	G	0.253479	-0.013	0.0127	0.3088	0.203988	0.0341376	2.29433e-09	-0.0637292	0.0631654	0.31301	0.578873	19
brainsQTL	brain	sQTL	chr10:91007406:91011494:clu_284461_	10	LIPA	91009450	rs7916812	10	91098008	A	G	0.253479	-0.013	0.0127	0.3088	0.574015	0.0357563	5.40007e-58	-0.0226475	0.0221698	0.306995	0.268819	20
brainsQTL	brain	sQTL	chr10:91007406:91074300:clu_284461_	10	LIPA	91040853	rs7916812	10	91098008	A	G	0.253479	-0.013	0.0127	0.3088	0.263423	0.0333236	2.6789e-15	-0.0493502	0.0486139	0.310036	0.791349	20
brainsQTL	brain	sQTL	chr10:91007406:91102318:clu_284461_	10	LIPA	91054862	rs10749602	10	91023553	C	A	0.437376	-0.0083	0.0112	0.459	0.239428	0.0258625	2.08821e-20	-0.034666	0.0469278	0.460084	0.693514	20
brainsQTL	brain	sQTL	chr10:91007406:91102368:clu_284461_	10	LIPA	91054887	rs11203066	10	91081994	A	G	0.243539	-0.0187	0.0128	0.1449	0.25713	0.0319574	8.55286e-16	-0.0727259	0.0505942	0.150595	0.55952	20
brainsQTL	brain	sQTL	chr10:91043648:91044793:clu_224350_	10	RP11-149I23.3	91044220	rs10430644	10	91040524	C	T	0.17992	-0.0029	0.0154	0.8484	0.212769	0.034649	8.21636e-10	-0.0136298	0.072413	0.850702	0.76262	5
brainsQTL	brain	sQTL	chr10:91043648:91044839:clu_224350_	10	RP11-149I23.3	91044244	rs10430644	10	91040524	C	T	0.17992	-0.0029	0.0154	0.8484	0.232963	0.0393207	3.12902e-09	-0.0124483	0.0661384	0.850707	0.966542	8
brainsQTL	brain	sQTL	chr10:91043648:91051744:clu_224350_	10	RP11-149I23.3	91047696	rs2297471	10	91043690	C	G	0.181909	-0.0009	0.0154	0.9555	0.270985	0.0362884	8.16956e-14	-0.00332121	0.0568314	0.953398	0.745883	15
brainsQTL	brain	sQTL	chr10:91046979:91051744:clu_224350_	10	RP11-149I23.3	91049362	rs4934466	10	91053143	C	T	0.33499	0.0014	0.0119	0.9064	-0.235896	0.0289314	3.53112e-16	-0.00593481	0.0504512	0.906357	0.241988	20
brainsQTL	brain	sQTL	chr10:91052110:91053329:clu_284461_	10	LIPA	91052720	rs2095052	10	91019748	C	T	0.444334	0.0097	0.0111	0.3818	0.172861	0.0285352	1.37979e-09	0.0561145	0.0648781	0.387082	0.634595	15
brainsQTL	brain	sQTL	chr10:91053425:91074300:clu_284461_	10	LIPA	91063862	rs2095052	10	91019748	C	T	0.444334	0.0097	0.0111	0.3818	0.16815	0.0286507	4.38478e-09	0.0576865	0.0667402	0.387398	0.47604	13
brainsQTL	brain	sQTL	chr10:91053425:91102318:clu_284461_	10	LIPA	91077872	rs10887945	10	91087256	T	C	0.23161	-0.0164	0.0135	0.2231	-0.203952	0.0344232	3.12577e-09	0.0804109	0.067569	0.234024	0.580022	20
brainsQTL	brain	sQTL	chr10:91074416:91102368:clu_284461_	10	LIPA	91088392	rs12766862	10	91092648	C	G	0.269384	-0.0075	0.0125	0.549	0.221908	0.0308132	5.94466e-13	-0.0337977	0.0565247	0.549888	0.315354	20
brainsQTL	brain	sQTL	chr10:91091997:91094774:clu_284461_	10	LIPA	91093386	rs12766862	10	91092648	C	G	0.269384	-0.0075	0.0125	0.549	-0.352714	0.0332335	2.58679e-26	0.0212637	0.0354961	0.549144	0.186757	20
brainsQTL	brain	sQTL	chr10:91095291:91097952:clu_284461_	10	LIPA	91096622	rs6586188	10	91109343	C	T	0.282306	-0.0056	0.0124	0.6517	-0.616828	0.0340489	2.38505e-73	0.0090787	0.0201091	0.651649	0.141512	20
brainsQTL	brain	sQTL	chr10:91095291:91102249:clu_284461_	10	LIPA	91098770	rs7916812	10	91098008	A	G	0.253479	-0.013	0.0127	0.3088	0.201378	0.0320074	3.14225e-10	-0.0645553	0.0638948	0.312334	0.340281	20
brainsQTL	brain	sQTL	chr10:91095291:91102318:clu_284461_	10	LIPA	91098804	rs7916812	10	91098008	A	G	0.253479	-0.013	0.0127	0.3088	0.310491	0.0312743	3.14469e-23	-0.0418691	0.0411197	0.308571	0.30256	20
brainsQTL	brain	sQTL	chr10:91095291:91102368:clu_284461_	10	LIPA	91098830	rs12766862	10	91092648	C	G	0.269384	-0.0075	0.0125	0.549	0.197955	0.0345085	9.66908e-09	-0.0378873	0.06349	0.550678	0.437529	18
brainsQTL	brain	sQTL	chr10:91098045:91102318:clu_284461_	10	LIPA	91100182	rs2246833	10	91005854	T	C	0.357853	-0.0064	0.0117	0.5851	0.185864	0.0296592	3.68926e-10	-0.0344338	0.0631887	0.585797	0.505065	9
brainsQTL	brain	sQTL	chr10:91098092:91102249:clu_284461_	10	LIPA	91100170	rs7916812	10	91098008	A	G	0.253479	-0.013	0.0127	0.3088	-0.304541	0.0347247	1.78435e-18	0.0426872	0.0419852	0.309287	0.278375	20
brainsQTL	brain	sQTL	chr10:91098092:91102318:clu_284461_	10	LIPA	91100205	rs12766862	10	91092648	C	G	0.269384	-0.0075	0.0125	0.549	-0.365873	0.0336989	1.8445e-27	0.0204989	0.034217	0.549116	0.402626	20
brainsQTL	brain	sQTL	chr10:91098092:91102368:clu_284461_	10	LIPA	91100230	rs7916812	10	91098008	A	G	0.253479	-0.013	0.0127	0.3088	-0.392253	0.0337915	3.75065e-31	0.0331418	0.0325027	0.307887	0.250805	20
brainsQTL	brain	sQTL	chr10:91152474:91152864:clu_224353_	10	IFIT1	91152669	rs191027	10	91121907	T	C	0.261431	-0.0177	0.013	0.173	0.202434	0.0337923	2.09133e-09	-0.0874358	0.0658562	0.184284	0.455128	11
brainsQTL	brain	sQTL	chr10:91152474:91162038:clu_224353_	10	IFIT1	91157256	rs80030105	10	91159754	A	G	0.0149105	-0.0747	0.0483	0.1218	0.719258	0.123793	6.24105e-09	-0.103857	0.0694909	0.135034	0.0533118	5
brainsQTL	brain	sQTL	chr10:91159760:91162038:clu_224353_	10	IFIT1	91160899	rs80030105	10	91159754	A	G	0.0149105	-0.0747	0.0483	0.1218	-0.904544	0.120947	7.49838e-14	0.0825831	0.0545269	0.129889	0.0707512	6
brainsQTL	brain	sQTL	ENSG00000198589.14	4	LRBA	151561233	rs13101258	4	151177432	A	C	0.0437376	0.0131	0.0257	0.6117	0.111892	0.0192771	6.46016e-09	0.117077	0.23057	0.611612	0.137656	20
brainsQTL	brain	sQTL	ENSG00000081479.15	2	LRP2	170101331	rs2239593	2	170096851	A	G	0.289264	0.0088	0.0122	0.4696	0.0616092	0.00899946	7.60079e-12	0.142836	0.199119	0.473164	0.46076	20
brainsQTL	brain	sQTL	chr2:169997018:169999184:clu_94800_	2	LRP2	169998101	rs6746604	2	169996556	G	C	0.258449	-0.0025	0.0131	0.8473	-0.28409	0.0314445	1.64555e-19	0.00880003	0.0461225	0.848684	0.56966	20
brainsQTL	brain	sQTL	chr2:169997055:169999184:clu_94800_	2	LRP2	169998120	rs990626	2	169997051	G	A	0.27336	-0.0012	0.0127	0.9254	0.275876	0.0315628	2.32017e-18	-0.00434979	0.0460379	0.924726	0.498048	20
brainsQTL	brain	sQTL	chr2:169997501:169999184:clu_94800_	2	LRP2	169998342	rs990626	2	169997051	G	A	0.27336	-0.0012	0.0127	0.9254	-0.196588	0.0327679	1.98026e-09	0.00610413	0.0646101	0.924731	0.561288	16
brainsQTL	brain	sQTL	chr2:169999303:169999842:clu_94801_	2	LRP2	169999572	rs831037	2	170201843	A	G	0.359841	0.0189	0.0116	0.1036	-0.181126	0.0306111	3.27822e-09	-0.104347	0.0664273	0.116219	0.433094	11
brainsQTL	brain	sQTL	chr2:170019110:170022497:clu_94805_	2	LRP2	170020804	rs2239596	2	170089824	C	T	0.331014	0.0162	0.0119	0.1755	0.15573	0.0275046	1.49663e-08	0.104026	0.0785921	0.185628	0.933892	20
brainsQTL	brain	sQTL	chr2:170058380:170058480:clu_94810_	2	LRP2	170058430	rs11892075	2	169991466	A	G	0.255467	0.0014	0.0136	0.9193	-0.212538	0.0359954	3.53547e-09	-0.00658707	0.0639984	0.918022	0.672112	17
brainsQTL	brain	sQTL	chr2:170058509:170059266:clu_94810_	2	LRP2	170058888	rs11892075	2	169991466	A	G	0.255467	0.0014	0.0136	0.9193	-0.208779	0.0355485	4.2782e-09	-0.00670566	0.0651507	0.918022	0.678965	17
brainsQTL	brain	sQTL	ENSG00000013288.9	4	MAN2B2	6601002	rs7659958	4	6607830	C	T	0.183897	-0.0051	0.0173	0.7697	0.174283	0.012425	1.06856e-44	-0.0292627	0.0992855	0.768198	0.188798	13
brainsQTL	brain	sQTL	chr4:6577730:6578305:clu_295294_	4	MAN2B2	6578018	rs6446515	4	6613462	G	A	0.177932	-0.0008	0.0177	0.963	0.249219	0.0376869	3.76902e-11	-0.00321003	0.0710235	0.963951	0.194657	10
brainsQTL	brain	sQTL	chr4:6578451:6580129:clu_295295_	4	MAN2B2	6579290	rs7659958	4	6607830	C	T	0.183897	-0.0051	0.0173	0.7697	0.216785	0.0365189	2.91659e-09	-0.0235257	0.079901	0.768426	0.0397588	5
brainsQTL	brain	sQTL	ENSG00000109323.11	4	MANBA	103617039	rs223492	4	103675108	C	G	0.351889	-0.0076	0.0116	0.5139	0.164092	0.00874205	1.31864e-78	-0.0463155	0.0707352	0.512614	0.548786	20
brainsQTL	brain	sQTL	chr4:103553438:103554408:clu_276543_	4	MANBA	103553923	rs5026472	4	103554773	G	C	0.498012	0.0006	0.0113	0.9568	0.190783	0.0275246	4.1683e-12	0.00314493	0.0592313	0.957656	0.552658	20
brainsQTL	brain	sQTL	chr4:103554630:103555945:clu_276543_	4	MANBA	103555288	rs11724614	4	103550248	G	A	0.493042	0.0062	0.011	0.5745	0.212287	0.0292019	3.60423e-13	0.0292057	0.0519721	0.57415	0.952144	20
brainsQTL	brain	sQTL	chr4:103554634:103555945:clu_276543_	4	MANBA	103555290	rs5026475	4	103554821	T	C	0.44334	-0.0045	0.0111	0.6858	-0.153519	0.0270519	1.38702e-08	0.0293123	0.072488	0.685937	0.962672	20
brainsQTL	brain	sQTL	chr4:103647840:103655540:clu_276545_	4	MANBA	103651690	rs10013062	4	103930220	G	A	0.352883	-0.0082	0.0117	0.4847	0.168413	0.0293964	1.01007e-08	-0.0486899	0.0699901	0.486637	0.375812	20
brainsQTL	brain	sQTL	chr4:103647840:103681875:clu_276545_	4	MANBA	103664858	rs223489	4	103680984	G	A	0.356859	-0.0092	0.0116	0.428	0.613968	0.0339767	5.46633e-73	-0.0149845	0.0189117	0.428162	0.528252	20
brainsQTL	brain	sQTL	chr4:103675152:103681875:clu_276545_	4	MANBA	103678514	rs223489	4	103680984	G	A	0.356859	-0.0092	0.0116	0.428	-0.635131	0.0355525	2.22439e-71	0.0144852	0.0182819	0.428172	0.546037	20
brainsQTL	brain	sQTL	ENSG00000165406.16	10	MARCHF8	46020193	rs17157798	10	45942712	G	T	0.0775348	-0.0029	0.022	0.894	0.270697	0.0192222	4.86659e-45	-0.0107131	0.0812753	0.895133	0.415022	15
brainsQTL	brain	sQTL	chr10:45956859:45958599:clu_282551_	10	MARCH8	45957729	rs12766550	10	46011355	G	C	0.0785288	-0.0032	0.0221	0.8843	-0.701136	0.0631705	1.2672e-28	0.00456402	0.031523	0.884881	0.459524	18
brainsQTL	brain	sQTL	chr10:45956859:45984815:clu_282551_	10	MARCH8	45970837	rs112950969	10	45968264	C	T	0.0248509	-0.0792	0.0462	0.0863	-0.515674	0.0920681	2.13112e-08	0.153585	0.0936939	0.101166	0.301883	3
brainsQTL	brain	sQTL	chr10:45959775:45984815:clu_282551_	10	MARCH8	45972295	rs35626777	10	46088167	C	G	0.0785288	-0.0014	0.0224	0.9488	0.547093	0.0699281	5.13087e-15	-0.00255898	0.040945	0.950166	0.670184	20
brainsQTL	brain	sQTL	chr10:46048652:46089683:clu_282563_	10	MARCH8	46069168	rs71496610	10	46021646	G	C	0.0795229	-0.003	0.0217	0.8907	-0.378339	0.068493	3.3182e-08	0.00792939	0.0573739	0.890078	0.61391	12
brainsQTL	brain	sQTL	chr10:46089072:46089683:clu_282563_	10	MARCH8	46089378	rs17451208	10	46051905	G	C	0.0785288	-0.0016	0.0221	0.9433	1.02885	0.0609535	6.38518e-64	-0.00155513	0.0214804	0.942286	0.345839	18
brainsQTL	brain	sQTL	ENSG00000198951.12	22	NAGA	42460592	rs2413666	22	42459622	C	T	0.335984	-0.0121	0.0117	0.3016	0.134354	0.0087597	4.27444e-53	-0.0900603	0.0872808	0.302145	0.260624	20
brainsQTL	brain	sQTL	chr22:42457003:42458831:clu_9558_	22	NAGA	42457917	rs133351	22	42431246	T	G	0.412525	0.0118	0.0115	0.3045	-0.198051	0.0309496	1.56231e-10	-0.0595805	0.0588074	0.310991	0.0694409	20
brainsQTL	brain	sQTL	chr22:42457026:42458831:clu_9558_	22	NAGA	42457928	rs133317	22	42402386	A	G	0.412525	0.0132	0.0115	0.2503	-0.172945	0.0293333	3.72752e-09	-0.076325	0.0677437	0.259881	0.0678849	20
brainsQTL	brain	sQTL	chr22:42463294:42464443:clu_9565_	22	NAGA	42463868	rs133369	22	42463814	C	T	0.332008	-0.0131	0.0117	0.2627	-0.22181	0.0346329	1.50757e-10	0.0590596	0.0535478	0.270057	0.475417	20
brainsQTL	brain	sQTL	chr22:42464522:42466286:clu_9566_	22	NAGA	42465404	rs5751204	22	42433801	C	T	0.327038	-0.0095	0.0117	0.4159	0.198656	0.0354344	2.06713e-08	-0.0478215	0.0595104	0.421639	0.426193	20
brainsQTL	brain	sQTL	chr22:42464578:42465321:clu_9566_	22	NAGA	42464950	rs133303	22	42395242	G	C	0.477137	0.0091	0.011	0.4089	-0.188527	0.0324574	6.30566e-09	-0.0482689	0.0589359	0.412782	0.53043	20
brainsQTL	brain	sQTL	chr22:42464578:42465960:clu_9566_	22	NAGA	42465269	rs133351	22	42431246	T	G	0.412525	0.0118	0.0115	0.3045	-0.182828	0.0328389	2.58549e-08	-0.0645416	0.0639601	0.312931	0.676741	20
brainsQTL	brain	sQTL	chr22:42465460:42466286:clu_9566_	22	NAGA	42465873	rs5751204	22	42433801	C	T	0.327038	-0.0095	0.0117	0.4159	0.196667	0.0358151	3.99238e-08	-0.0483049	0.0601382	0.421841	0.416783	20
brainsQTL	brain	sQTL	chr22:42466072:42466286:clu_9566_	22	NAGA	42466179	rs133367	22	42463366	C	T	0.413519	-0.009	0.0113	0.426	0.188383	0.0326387	7.84498e-09	-0.0477751	0.0605527	0.430121	0.573982	20
brainsQTL	brain	sQTL	chr22:42466370:42467088:clu_9566_	22	NAGA	42466729	rs6002586	22	42441412	T	C	0.329026	-0.0104	0.0117	0.3732	0.189604	0.0299813	2.54724e-10	-0.054851	0.062314	0.378731	0.337925	20
brainsQTL	brain	sQTL	chr22:42466377:42467088:clu_9566_	22	NAGA	42466732	rs5751204	22	42433801	C	T	0.327038	-0.0095	0.0117	0.4159	0.214733	0.0346181	5.54264e-10	-0.0442409	0.054951	0.420764	0.44714	20
brainsQTL	brain	sQTL	chr22:42466388:42467088:clu_9566_	22	NAGA	42466738	rs5751204	22	42433801	C	T	0.327038	-0.0095	0.0117	0.4159	0.21829	0.0354406	7.30526e-10	-0.04352	0.0540621	0.420819	0.42494	20
brainsQTL	brain	sQTL	chr22:42466517:42466767:clu_9566_	22	NAGA	42466642	rs5751204	22	42433801	C	T	0.327038	-0.0095	0.0117	0.4159	0.194258	0.0354026	4.08548e-08	-0.048904	0.060885	0.421848	0.430578	20
brainsQTL	brain	sQTL	ENSG00000108784.10	17	NAGLU	40692363	rs2006141	17	40679718	C	T	0.245527	0.0124	0.0127	0.33	0.086646	0.00990561	2.18782e-18	0.143111	0.147484	0.331871	0.62487	20
brainsQTL	brain	sQTL	ENSG00000224272.2	2	AC131097.2	242751306	rs2293759	2	242758475	G	A	0.400596	0.0065	0.0144	0.6497	0.0713347	0.00844596	3.01416e-17	0.0911198	0.202153	0.652173	0.690937	6
brainsQTL	brain	sQTL	ENSG00000116005.12	2	PCYOX1	70496417	rs17005439	2	70502930	A	G	0.32008	0.0025	0.0119	0.8349	0.0653186	0.00921358	1.3471e-12	0.0382739	0.182264	0.833674	0.962881	20
brainsQTL	brain	sQTL	chr16:425431:426136:clu_180634_	16	PGAP6	425784	rs11248930	16	425785	T	C	0.44831	-0.0315	0.0119	0.007891	0.234021	0.027793	3.76093e-17	-0.134603	0.0533038	0.0115628	0.355529	20
brainsQTL	brain	sQTL	chr16:426455:426544:clu_180635_	16	PGAP6	426500	rs3929996	16	423750	T	G	0.512922	-0.0366	0.0118	0.002014	-0.145401	0.0265896	4.54281e-08	0.251718	0.0933008	0.00697754	0.107998	16
brainsQTL	brain	sQTL	ENSG00000134020.8	8	PEBP4	22714138	rs2175192	8	22785159	A	G	0.188867	-0.0046	0.0139	0.7415	0.136879	0.00929624	4.51545e-49	-0.0336064	0.101575	0.740757	0.693685	20
brainsQTL	brain	sQTL	ENSG00000248738.6	8	AC037441.1	22740510	rs2466177	8	22737971	T	C	0.353877	-0.0177	0.0117	0.1295	0.103588	0.00841217	7.61236e-35	-0.17087	0.113797	0.133218	0.382279	20
brainsQTL	brain	sQTL	chr8:22582585:22584688:clu_66460_	8	PEBP4	22583636	rs73218763	8	22785047	T	C	0.189861	-0.0048	0.0139	0.7325	0.341502	0.0344886	4.08558e-23	-0.0140556	0.0407273	0.730009	0.584874	20
brainsQTL	brain	sQTL	chr8:22750606:22777697:clu_66457_	8	PEBP4	22764152	rs17685420	8	22785401	T	C	0.177932	-0.0008	0.0141	0.9532	0.472651	0.0351645	3.47071e-41	-0.00169258	0.029832	0.954755	0.762074	20
brainsQTL	brain	sQTL	chr8:22782848:22785097:clu_66458_	8	PEBP4	22783972	rs2175192	8	22785159	A	G	0.188867	-0.0046	0.0139	0.7415	0.425827	0.0343018	2.19067e-35	-0.0108025	0.032654	0.740782	0.489183	20
brainsQTL	brain	sQTL	chr8:22784565:22785097:clu_66458_	8	PEBP4	22784831	rs2175192	8	22785159	A	G	0.188867	-0.0046	0.0139	0.7415	0.434084	0.033324	8.68777e-39	-0.010597	0.0320318	0.740774	0.501457	20
brainsQTL	brain	sQTL	chr8:22785233:22785336:clu_66459_	8	PEBP4	22785284	rs17685420	8	22785401	T	C	0.177932	-0.0008	0.0141	0.9532	-0.231575	0.0313902	1.61523e-13	0.0034546	0.0608892	0.954756	0.957286	20
brainsQTL	brain	sQTL	chr8:22785233:22798785:clu_66459_	8	PEBP4	22792009	rs2175192	8	22785159	A	G	0.188867	-0.0046	0.0139	0.7415	0.362501	0.0320255	1.05522e-29	-0.0126896	0.0383611	0.7408	0.700048	20
brainsQTL	brain	sQTL	chr8:22811338:22857192:clu_66459_	8	PEBP4	22834265	rs17685420	8	22785401	T	C	0.177932	-0.0008	0.0141	0.9532	0.386227	0.0385433	1.23762e-23	-0.00207132	0.0365076	0.954755	0.931827	20
brainsQTL	brain	sQTL	ENSG00000137509.12	11	PRCP	82607802	rs2849823	11	82532199	T	C	0.27833	-0.0109	0.0125	0.3829	0.0830575	0.00923517	2.39257e-19	-0.131234	0.151204	0.385433	0.836784	20
brainsQTL	brain	sQTL	chr11:82550467:82554226:clu_15639_	11	PRCP	82552346	rs4469914	11	82546878	A	T	0.172962	0.0072	0.0146	0.6231	-0.383487	0.0360424	1.94378e-26	-0.0187751	0.0381126	0.62228	0.53713	20
brainsQTL	brain	sQTL	chr11:82550467:82556658:clu_15639_	11	PRCP	82553562	rs138098179	11	82558620	T	C	0.0198807	0.0408	0.0367	0.2656	1.0018	0.088761	1.53029e-29	0.0407267	0.0368114	0.26857	0.710967	20
brainsQTL	brain	sQTL	chr11:82550467:82560091:clu_15639_	11	PRCP	82555279	rs138098179	11	82558620	T	C	0.0198807	0.0408	0.0367	0.2656	-0.713896	0.099869	8.78427e-13	-0.0571512	0.052026	0.271981	0.319768	5
brainsQTL	brain	sQTL	chr11:82554346:82556658:clu_15639_	11	PRCP	82555502	rs138098179	11	82558620	T	C	0.0198807	0.0408	0.0367	0.2656	0.577926	0.0884822	6.50917e-11	0.0705972	0.0644162	0.273099	0.170865	3
brainsQTL	brain	sQTL	ENSG00000117592.9	1	PRDX6	173452211	rs34129563	1	173458097	C	G	0.0318091	-0.0198	0.0304	0.5145	0.156777	0.0192663	4.0392e-16	-0.126294	0.194526	0.516184	0.998542	15
brainsQTL	brain	sQTL	chr1:173450621:173454500:clu_108873_	1	PRDX6	173452560	rs1857067	1	173301679	A	T	0.285288	0.0071	0.0131	0.5876	0.152319	0.0258439	3.77375e-09	0.0466127	0.0863666	0.589399	0.497954	3
brainsQTL	brain	sQTL	chr1:173455540:173456874:clu_108874_	1	PRDX6	173456207	rs7314	1	173457599	G	A	0.207753	-0.0105	0.0128	0.4119	0.68895	0.0384037	5.77977e-72	-0.0152406	0.0185984	0.412526	0.903197	20
brainsQTL	brain	sQTL	ENSG00000069974.16	15	RAB27A	55553237	rs11638111	15	55606213	C	T	0.162028	0.003	0.0158	0.8475	0.147641	0.0113376	9.14656e-39	0.0203196	0.107028	0.849424	0.11337	20
brainsQTL	brain	sQTL	ENSG00000225973.4	15	PIGBOS1	55610370	rs8039771	15	55606863	T	C	0.353877	0.0016	0.0118	0.8936	0.0593724	0.00865109	6.74303e-12	0.0269485	0.198784	0.892164	0.211125	20
brainsQTL	brain	sQTL	chr17:40913030:40913852:clu_259669_	17	RAMP2	40913441	rs1078523	17	40912760	A	G	0.513917	-0.0053	0.0117	0.654	-0.168443	0.0278037	1.37559e-09	0.0314646	0.0696534	0.651463	0.102094	15
brainsQTL	brain	sQTL	chr7:45197485:45203297:clu_302459_	7	RAMP3	45200391	rs1046308	7	45223581	C	T	0.513917	0.0122	0.0114	0.2833	0.179029	0.0300824	2.66037e-09	0.0681454	0.0646982	0.292212	0.70127	20
brainsQTL	brain	sQTL	chr7:45197485:45210432:clu_302459_	7	RAMP3	45203958	rs1046308	7	45223581	C	T	0.513917	0.0122	0.0114	0.2833	0.245058	0.0279611	1.88072e-18	0.0497842	0.0468652	0.288106	0.826025	20
brainsQTL	brain	sQTL	chr7:45197485:45216714:clu_302459_	7	RAMP3	45207100	rs67307920	7	45225986	T	C	0.055666	0.0073	0.0221	0.7399	0.361418	0.0583274	5.77793e-10	0.0201982	0.0612348	0.741514	0.74438	19
brainsQTL	brain	sQTL	chr7:45197485:45216748:clu_302459_	7	RAMP3	45207116	rs67307920	7	45225986	T	C	0.055666	0.0073	0.0221	0.7399	0.434708	0.0557585	6.37662e-15	0.0167929	0.0508843	0.741384	0.733647	20
brainsQTL	brain	sQTL	chr7:45197485:45216908:clu_302459_	7	RAMP3	45207196	rs2074654	7	45217015	C	T	0.054672	0.0073	0.0219	0.741	0.372597	0.0598983	4.95582e-10	0.0195922	0.058861	0.739243	0.833378	13
brainsQTL	brain	sQTL	chr7:45197823:45216908:clu_302459_	7	RAMP3	45207366	rs17172492	7	45227292	G	C	0.111332	0.0001	0.0172	0.9964	0.243967	0.0446303	4.59293e-08	0.000409892	0.0705014	0.995361	0.64724	20
brainsQTL	brain	sQTL	chr7:45198163:45216908:clu_302459_	7	RAMP3	45207536	rs67307920	7	45225986	T	C	0.055666	0.0073	0.0221	0.7399	0.41123	0.0587916	2.65822e-12	0.0177516	0.0538012	0.741439	0.72618	20
brainsQTL	brain	sQTL	chr7:45201958:45216908:clu_302459_	7	RAMP3	45209433	rs1294913	7	45233725	A	G	0.451292	0.0061	0.0122	0.615	0.182544	0.0290368	3.24446e-10	0.0334167	0.0670444	0.618184	0.837874	13
brainsQTL	brain	sQTL	chr7:45202020:45216908:clu_302459_	7	RAMP3	45209464	rs73692243	7	45233663	G	T	0.0487078	0.0166	0.0234	0.4778	0.350383	0.0617989	1.43015e-08	0.0473767	0.0673047	0.481487	0.898979	13
brainsQTL	brain	sQTL	ENSG00000026297.16	6	RNASET2	167353140	rs3823208	6	167347846	C	T	0.340954	0.0118	0.0126	0.351	0.204411	0.0085602	5.03283e-126	0.0577268	0.0616879	0.349382	0.410219	20
brainsQTL	brain	sQTL	ENSG00000064199.7	11	SPA17	124555577	rs79572671	11	124535221	A	G	0.0178926	0.0031	0.0396	0.9378	0.177756	0.0217211	2.75608e-16	0.0174397	0.222788	0.937606	0.262924	10
brainsQTL	brain	sQTL	chr20:36014880:36015834:clu_50290_	20	SRC	36015357	rs117481304	20	35996787	A	C	0.0606362	0.0266	0.0273	0.3287	-0.648062	0.0606789	1.26026e-26	-0.0410455	0.0423006	0.331882	0.311145	17
brainsQTL	brain	sQTL	chr16:426455:426686:clu_180635_	16	PGAP6	426570	rs2071915	16	426432	C	T	0.537773	-0.0378	0.0118	0.001356	0.45344	0.0311115	4.07047e-48	-0.0833627	0.0266444	0.00175576	0.445228	20
brainsQTL	brain	sQTL	chr11:6637305:6637546:clu_11198_	11	TPP1	6637426	rs35706972	11	6637577	A	G	0.0129225	0.0731	0.0509	0.1509	-1.65182	0.145249	5.74522e-30	-0.0442543	0.0310593	0.154206	0.555325	8
brainsQTL	brain	sQTL	chr11:6637305:6637892:clu_11198_	11	TPP1	6637598	rs35706972	11	6637577	A	G	0.0129225	0.0731	0.0509	0.1509	2.16954	0.15649	1.05049e-43	0.0336938	0.0235868	0.153146	0.247735	12
brainsQTL	brain	sQTL	ENSG00000186187.12	16	ZNRF1	75088907	rs1043503	16	75144297	A	G	0.128231	0.0059	0.0163	0.7164	0.0919419	0.0119346	1.3206e-14	0.0641709	0.177481	0.717678	0.468323	20
brainsQTL	brain	sQTL	chr4:170557239:170559748:clu_299648_	4	CLCN3	170558494	rs11937417	4	170549935	G	A	0.372763	0.0057	0.0113	0.613	-0.196382	0.0280857	2.70535e-12	-0.029025	0.0576904	0.614882	0.000147022	20
brainsQTL	brain	sQTL	chr4:170559893:170601201:clu_299648_	4	CLCN3	170580547	rs11937417	4	170549935	G	A	0.372763	0.0057	0.0113	0.613	-0.193786	0.0259693	8.51481e-14	-0.0294139	0.0584449	0.61477	0.000201967	20
brainsQTL	brain	sQTL	chr4:170634446:170638943:clu_299650_	4	CLCN3	170636694	rs9996873	4	170556846	G	T	0.203777	0.001	0.0137	0.9394	-0.273919	0.0359622	2.59948e-14	-0.00365072	0.0500171	0.941815	5.71042e-05	20
brainsQTL	brain	sQTL	ENSG00000128973.13	15	CLN6	68524439	rs10467939	15	68505234	C	A	0.43837	0.0047	0.0114	0.6759	0.0640686	0.00840021	2.40229e-14	0.0733588	0.178194	0.680574	0.815963	19
brainsQTL	brain	sQTL	ENSG00000104324.16	8	CPQ	97909676	rs2651449	8	97657894	G	A	0.0576541	-0.0301	0.0236	0.202	0.0834937	0.0139973	2.44688e-09	-0.360506	0.289045	0.212313	0.111704	9
brainsQTL	brain	sQTL	chr8:98041722:98078237:clu_164735_	8	CPQ	98059980	rs11984922	8	98024009	C	T	0.0377734	-0.0479	0.0326	0.1416	0.512837	0.0908637	1.66126e-08	-0.0934021	0.0656868	0.155046	0.656285	8
brainsQTL	brain	sQTL	ENSG00000160213.9	21	CSTB	45194301	rs35285321	21	45201832	A	G	0.314115	0.0187	0.0119	0.1159	0.120219	0.00895736	4.53859e-41	0.155549	0.0996621	0.118579	0.194526	20
brainsQTL	brain	sQTL	chr21:45194211:45194539:clu_280074_	21	CSTB	45194375	rs35285321	21	45201832	A	G	0.314115	0.0187	0.0119	0.1159	0.179327	0.0306771	5.04697e-09	0.104279	0.0687152	0.129127	0.377751	20
brainsQTL	brain	sQTL	chr21:45194640:45196085:clu_280074_	21	CSTB	45195362	rs35285321	21	45201832	A	G	0.314115	0.0187	0.0119	0.1159	-0.161038	0.0292632	3.73194e-08	-0.116122	0.0768495	0.130781	0.526616	13
brainsQTL	brain	sQTL	ENSG00000135047.16	9	CTSL	90342675	rs11541204	9	90343505	A	G	0.0477137	0.0089	0.0266	0.7371	0.225017	0.0233847	6.4325e-22	0.0395526	0.118285	0.738089	0.0763216	19
brainsQTL	brain	sQTL	chr9:90341168:90342509:clu_130407_	9	CTSL	90341838	rs79336427	9	90360898	T	C	0.0248509	0.0028	0.0388	0.9418	-0.662796	0.117009	1.47459e-08	-0.00422453	0.0585446	0.942475	0.518126	15
brainsQTL	brain	sQTL	chr9:90341313:90342509:clu_130407_	9	CTSL	90341911	rs79336427	9	90360898	T	C	0.0248509	0.0028	0.0388	0.9418	0.766065	0.112288	8.95784e-12	0.00365504	0.0506512	0.942474	0.550241	17
brainsQTL	brain	sQTL	ENSG00000110756.18	11	HPS5	18321980	rs10832918	11	18335684	G	A	0.416501	0.0019	0.0122	0.876	0.0704174	0.00833368	2.9196e-17	0.026982	0.173282	0.876261	0.968848	20
brainsQTL	brain	sQTL	chr11:18309560:18316567:clu_11699_	11	HPS5	18313064	rs1520884	11	18309700	A	G	0.289264	0.0038	0.0127	0.7656	0.254485	0.0302047	3.59631e-17	0.0149321	0.0499361	0.764922	0.780076	19
brainsQTL	brain	sQTL	chr11:18309560:18318345:clu_11699_	11	HPS5	18313952	rs4353250	11	18323517	T	C	0.28827	0.0043	0.0127	0.7363	0.230989	0.0329254	2.29094e-12	0.0186156	0.055045	0.735221	0.681036	20
brainsQTL	brain	sQTL	chr11:18317669:18317889:clu_11699_	11	HPS5	18317779	rs10734259	11	18314865	A	G	0.28827	0.0039	0.0127	0.7581	0.199972	0.0310114	1.13102e-10	0.0195028	0.063581	0.759042	0.862151	20
brainsQTL	brain	sQTL	chr11:18318020:18318345:clu_11699_	11	HPS5	18318182	rs4757638	11	18312953	G	A	0.415507	-0.0002	0.0122	0.9864	0.2374	0.028821	1.76511e-16	-0.000842459	0.0513901	0.98692	0.812856	20
brainsQTL	brain	sQTL	chr11:18339454:18343624:clu_11700_	11	HPS5	18341539	rs11024632	11	18389477	C	T	0.126243	-0.018	0.0266	0.4975	-0.265372	0.0483344	4.01184e-08	0.0678293	0.100995	0.501832	0.889606	10
brainsQTL	brain	sQTL	chr16:56623533:56623782:clu_38398_	16	MT3	56623658	rs9934483	16	56630136	C	T	0.224652	-0.0024	0.0131	0.8535	0.21517	0.0354079	1.22538e-09	-0.011154	0.0609099	0.854702	0.11279	20
brainsQTL	brain	sQTL	chr1:227058350:227058963:clu_111142_	1	PSEN2	227058656	rs7530370	1	227032671	G	A	0.399602	-0.0164	0.0111	0.1391	-0.167161	0.0265993	3.29069e-10	0.098109	0.0682135	0.150359	0.319403	16
brainsQTL	brain	sQTL	chr1:227058350:227063066:clu_111142_	1	PSEN2	227060708	rs12039247	1	227033946	T	C	0.163022	-0.006	0.0137	0.6587	-0.395564	0.0325142	4.72259e-34	0.0151682	0.0346565	0.661624	0.0557107	20
brainsQTL	brain	sQTL	chr1:227059105:227063066:clu_111142_	1	PSEN2	227061086	rs12133772	1	227017473	A	C	0.166004	-0.0063	0.0136	0.6452	0.399296	0.0383782	2.37181e-25	-0.0157778	0.0340937	0.643524	0.0728649	20
brainsQTL	brain	sQTL	chr1:227063251:227068170:clu_111143_	1	PSEN2	227065710	rs1295648	1	227061305	T	C	0.16998	-0.0105	0.0136	0.4403	-0.203405	0.0339746	2.13781e-09	0.0516212	0.0674154	0.443844	0.111289	12
brainsQTL	brain	sQTL	chr16:427585:427667:clu_180636_	16	PGAP6	427626	rs3830160	16	419092	A	G	0.451292	0.0385	0.0118	0.001133	-0.241733	0.0287257	3.92193e-17	-0.159267	0.0523547	0.0023496	0.620491	20
brainsQTL	brain	sQTL	chr1:227078666:227078979:clu_111144_	1	PSEN2	227078822	rs1800678	1	227078592	C	T	0.200795	-0.0036	0.0132	0.7879	0.213513	0.0350963	1.17495e-09	-0.0168608	0.0618851	0.785273	0.0395379	11
brainsQTL	brain	sQTL	chr17:27042919:27044231:clu_148074_	17	RAB34	27043575	rs2531861	17	26136583	T	C	0.390656	0.0195	0.0115	0.08954	-0.151697	0.0276855	4.27034e-08	-0.128546	0.0793561	0.105262	0.324838	13
brainsQTL	brain	sQTL	chr17:27044012:27044231:clu_148074_	17	RAB34	27044122	rs117859452	17	27193380	T	C	0.0198807	-0.037	0.0424	0.3837	-0.634001	0.103534	9.14805e-10	0.0583595	0.0675525	0.387635	0.637015	12
brainsQTL	brain	sQTL	ENSG00000188026.13	12	RILPL1	123986433	rs9697616	12	123976861	C	T	0.375746	0.0001	0.0126	0.9909	0.0748226	0.00880154	1.87831e-17	0.00133649	0.168398	0.993668	0.419272	20
brainsQTL	brain	sQTL	chr17:55074416:55078216:clu_261190_	17	SCPEP1	55076316	rs8072896	17	55082832	T	G	0.517893	-0.0076	0.0122	0.5352	0.315184	0.028921	1.17689e-27	-0.0241129	0.0387708	0.533984	0.727638	20
brainsQTL	brain	sQTL	chr17:55075859:55076633:clu_261190_	17	SCPEP1	55076246	rs1811258	17	55075582	A	G	0.525845	-0.0108	0.012	0.3686	0.195884	0.025314	1.00851e-14	-0.0551347	0.0616737	0.371336	0.723409	16
brainsQTL	brain	sQTL	chr17:55075859:55078216:clu_261190_	17	SCPEP1	55077038	rs17833633	17	55076760	T	C	0.525845	-0.0108	0.012	0.365	-0.193631	0.0300546	1.17421e-10	0.0557763	0.0625754	0.372744	0.663092	10
brainsQTL	brain	sQTL	chr17:55076687:55078216:clu_261190_	17	SCPEP1	55077452	rs17833633	17	55076760	T	C	0.525845	-0.0108	0.012	0.365	0.22339	0.0265278	3.73405e-17	-0.048346	0.0540237	0.370839	0.73488	20
bloodmQTL	blood	mQTL	cg19412667	4	LAMTOR3	100815620	rs6532836	4	100840689	C	T	0.397614	-0.0009	0.0115	0.9392	0.39193	0.0318177	7.24799e-35	-0.00229633	0.0293426	0.937622	0.136813	20
bloodmQTL	blood	mQTL	cg25181490	7	LAMTOR4	99747129	rs3736591	7	99751017	A	G	0.393638	-0.0223	0.0113	0.0484	-0.458853	0.0299091	4.03076e-53	0.0485994	0.0248295	0.0503094	0.345364	20
bloodmQTL	blood	mQTL	cg04863514	17	FLCN	17137465	rs9896078	17	17146219	T	C	0.201789	0.0196	0.014	0.1612	0.281377	0.040816	5.43199e-12	0.0696574	0.0507709	0.170065	0.997954	20
bloodmQTL	blood	mQTL	cg20098446	17	FLCN	17120238	rs7208065	17	17120204	T	C	0.442346	0.0061	0.0111	0.5849	-0.442328	0.0318362	6.90036e-44	-0.0137907	0.0251141	0.582923	0.853587	20
bloodmQTL	blood	mQTL	cg22257099	17	FLCN	17139986	rs2349865	17	17136615	A	T	0.212724	-0.0061	0.0126	0.629	0.238904	0.0354242	1.53989e-11	-0.0255333	0.0528765	0.629178	0.723674	20
bloodmQTL	blood	mQTL	cg00245454	4	FNIP2	159746160	rs75273564	4	159652013	G	T	0.0864811	0.0229	0.03	0.4453	0.380722	0.0580024	5.24168e-11	0.0601489	0.0793287	0.448317	0.546232	18
bloodmQTL	blood	mQTL	cg25026700	4	FNIP2	159690965	rs59682514	4	159702532	A	G	0.0536779	-0.0078	0.0274	0.7752	-0.554569	0.075404	1.91454e-13	0.014065	0.0494448	0.776059	0.890227	13
bloodmQTL	blood	mQTL	cg10504390	18	SEH1L	12947632	rs3976787	18	12971894	T	C	0.409543	0.0137	0.0113	0.2247	-0.443482	0.0319061	6.36725e-44	-0.0308919	0.0255769	0.227123	0.317632	20
bloodmQTL	blood	mQTL	cg08864714	16	WDR59	75019079	rs3814875	16	75019070	C	A	0.468191	0.0036	0.0116	0.76	-0.599723	0.0298137	5.37801e-90	-0.00600277	0.0193446	0.756327	0.436757	20
bloodmQTL	blood	mQTL	cg07124366	3	SEC13	10361044	rs35682	3	10328782	G	A	0.461233	-0.013	0.0111	0.2421	0.327067	0.0316963	5.79449e-25	-0.0397472	0.0341559	0.244546	0.758923	20
bloodmQTL	blood	mQTL	cg20712659	3	SEC13	10360004	rs40608	3	10341836	C	T	0.23161	0.0121	0.013	0.3521	0.687875	0.0370313	5.07626e-77	0.0175904	0.0189225	0.352577	0.594165	20
bloodmQTL	blood	mQTL	cg21961852	7	RHEB	151207086	rs117909747	7	151360598	G	A	0.0318091	0.0053	0.042	0.9001	-0.684431	0.0990961	4.9589e-12	-0.00774365	0.061375	0.899598
bloodmQTL	blood	mQTL	cg11139041	5	SLC38A9	55033698	rs151260177	5	55168574	G	A	0.0397614	-0.0143	0.0282	0.611	-0.423795	0.0764682	2.98864e-08	0.0337428	0.0668196	0.613571	0.532234	20
bloodmQTL	blood	mQTL	cg23848568	5	SLC38A9	55008353	rs36090012	5	54955599	A	T	0.354871	-0.0175	0.0114	0.1243	0.279895	0.0323337	4.86681e-18	-0.0625234	0.041365	0.13066	0.238691	20
bloodmQTL	blood	mQTL	cg26540004	5	SLC38A9	54932693	rs111841012	5	54904302	T	C	0.0149105	-0.053	0.037	0.1519	0.972997	0.135567	7.11213e-13	-0.0544708	0.0387768	0.160102	0.931079	20
bloodmQTL	blood	mQTL	cg16374328	14	NPC2	74960395	rs7148018	14	74957153	T	C	0.349901	-0.0075	0.0112	0.5022	0.496175	0.0324309	7.70769e-53	-0.0151156	0.0225943	0.503494	0.936184	20
bloodmQTL	blood	mQTL	cg26195881	14	NPC2	74959018	rs8015894	14	74958620	T	C	0.190855	-0.0016	0.0145	0.9099	-0.845431	0.0428123	8.45183e-87	0.00189253	0.0171513	0.912137	0.254428	20
bloodmQTL	blood	mQTL	cg01557411	1	SESN2	28587248	rs12129745	1	28572317	C	G	0.33002	-0.0048	0.0119	0.6872	-0.626912	0.0332936	4.30296e-79	0.00765658	0.0189863	0.686751	0.141992	20
bloodmQTL	blood	mQTL	cg12460075	6	SESN1	109330005	rs35093983	6	109418776	G	A	0.0258449	-0.0702	0.0383	0.06685	1.15035	0.0835739	4.17027e-43	-0.061025	0.0335882	0.0692385	0.778097	8
bloodmQTL	blood	mQTL	cg03183936	5	PPP2CA	133560628	rs254053	5	133560931	T	A	0.213718	0.0129	0.014	0.3568	0.636139	0.0431382	3.23878e-49	0.0202786	0.0220507	0.357764	0.883263	20
bloodmQTL	blood	mQTL	cg21162977	9	RRAGA	19050395	rs10963941	9	19079375	A	G	0.107356	-0.0283	0.0177	0.1094	0.33723	0.0513916	5.30997e-11	-0.0839189	0.054022	0.120322	0.973488	20
bloodmQTL	blood	mQTL	cg01799521	1	RRAGC	39305163	rs9726587	1	39382803	T	C	0.2167	-0.0183	0.0139	0.1885	0.266448	0.0409695	7.84424e-11	-0.0686814	0.053226	0.196921	0.372078	18
bloodmQTL	blood	mQTL	cg10675614	6	RRAGD	90120254	rs6454756	6	90113257	C	T	0.4334	0.0185	0.0114	0.105	-0.374788	0.0331734	1.34461e-29	-0.0493613	0.0307294	0.108203	0.883126	20
bloodmQTL	blood	mQTL	cg12682931	6	RRAGD	90119710	rs6454756	6	90113257	C	T	0.4334	0.0185	0.0114	0.105	-0.19124	0.0332348	8.7056e-09	-0.0967373	0.0619363	0.118316	0.348597	12
bloodmQTL	blood	mQTL	cg13907754	6	RRAGD	90117574	rs4263556	6	90087811	C	T	0.430417	0.0145	0.0112	0.1967	-0.254431	0.0256964	4.10314e-23	-0.0569899	0.0443945	0.199241	0.472063	20
bloodmQTL	blood	mQTL	cg00500602	16	TSC2	2105310	rs8050755	16	2119187	C	T	0.138171	0.0042	0.0171	0.8038	-0.354604	0.0491319	5.29921e-13	-0.0118442	0.0482507	0.806091	0.402174	20
bloodmQTL	blood	mQTL	cg02851047	16	TSC2	2132723	rs12926737	16	2146282	C	T	0.198807	-0.0109	0.0158	0.4916	-0.545086	0.0410516	3.10308e-40	0.0199968	0.0290253	0.490858	0.61539	20
bloodmQTL	blood	mQTL	cg03444940	16	TSC2	2133637	rs34197769	16	2144176	A	G	0.0934394	-0.005	0.0245	0.8396	0.954767	0.0621669	3.12507e-53	-0.00523688	0.025663	0.838304	0.148274	20
bloodmQTL	blood	mQTL	cg03460622	16	TSC2	2138615	rs1051771	16	2138584	C	G	0.101392	0.014	0.0233	0.5498	0.431077	0.0529598	3.96236e-16	0.0324768	0.0541977	0.549021	0.0988479	20
bloodmQTL	blood	mQTL	cg04515572	16	TSC2	2107413	rs45477195	16	2115481	T	C	0.100398	0.0023	0.0203	0.9115	-0.59315	0.0573857	4.83307e-25	-0.0038776	0.0342261	0.909798	0.479758	20
bloodmQTL	blood	mQTL	cg14267811	9	TSC1	135819425	rs57087170	9	135808858	C	T	0.084493	-0.013	0.019	0.4923	-1.41823	0.0507215	4.82534e-172	0.00916634	0.013401	0.493972	0.547053	20
brainsQTL	brain	sQTL	chr16:427585:431701:clu_180636_	16	PGAP6	429643	rs3830160	16	419092	A	G	0.451292	0.0385	0.0118	0.001133	-0.269988	0.0282326	1.14414e-21	-0.142599	0.0461794	0.00201554	0.507201	20
bloodmQTL	blood	mQTL	cg07484220	16	NPRL3	136809	rs878381	16	138032	C	T	0.182903	0.0328	0.018	0.06908	0.268536	0.0479265	2.10571e-08	0.122144	0.0704857	0.0831162	0.803159	17
bloodmQTL	blood	mQTL	cg01249860	22	DEPDC5	32302578	rs148601575	22	32235545	T	C	0.0238569	-0.0863	0.0416	0.03798	0.584702	0.101379	8.04505e-09	-0.147597	0.0756099	0.0509285	0.139593	20
bloodmQTL	blood	mQTL	cg13263830	22	DEPDC5	32211449	rs55645350	22	32229977	A	G	0.0984095	-0.0282	0.0185	0.1276	-1.86042	0.0416216	0	0.0151578	0.00994975	0.127649	0.0520469	20
bloodmQTL	blood	mQTL	cg00830029	12	ITFG2	2943902	rs2907508	12	2931169	G	A	0.16998	-0.0113	0.0144	0.4324	0.374101	0.0436554	1.04011e-17	-0.0302057	0.0386533	0.434536	0.249929	16
bloodmQTL	blood	mQTL	cg00922748	12	ITFG2	2944322	rs11613856	12	2938875	G	A	0.170974	-0.0097	0.0143	0.4992	0.828156	0.0418173	2.74109e-87	-0.0117128	0.0172774	0.49782	0.062903	20
bloodmQTL	blood	mQTL	cg02852959	12	ITFG2	2944436	rs12822010	12	2923758	G	A	0.168986	-0.0119	0.0146	0.4148	0.841229	0.0421295	1.05232e-88	-0.014146	0.01737	0.415421	0.141123	20
bloodmQTL	blood	mQTL	cg03126946	12	ITFG2	2944310	rs11613856	12	2938875	G	A	0.170974	-0.0097	0.0143	0.4992	0.878271	0.0412643	1.59527e-100	-0.0110444	0.0162903	0.497786	0.0553029	20
bloodmQTL	blood	mQTL	cg05194726	12	ITFG2	2944480	rs61916644	12	2927906	G	A	0.131213	-0.0273	0.0161	0.08932	0.946548	0.0465049	4.30268e-92	-0.0288416	0.0170681	0.0910665	0.231025	20
bloodmQTL	blood	mQTL	cg06997549	12	ITFG2	2944163	rs61916644	12	2927906	G	A	0.131213	-0.0273	0.0161	0.08932	0.732228	0.0483179	7.0887e-52	-0.0372835	0.0221249	0.0919623	0.304156	20
bloodmQTL	blood	mQTL	cg10231675	12	ITFG2	2944493	rs11062370	12	2937298	A	G	0.128231	-0.0268	0.0161	0.09547	0.828716	0.047984	7.82219e-67	-0.0323392	0.0195177	0.0975361	0.446783	20
bloodmQTL	blood	mQTL	cg14176966	12	ITFG2	2944286	rs12822010	12	2923758	G	A	0.168986	-0.0119	0.0146	0.4148	0.624234	0.0435808	1.55851e-46	-0.0190634	0.0234265	0.415787	0.143071	20
brainsQTL	brain	sQTL	chr16:427585:434256:clu_180636_	16	PGAP6	430920	rs540	16	420907	T	C	0.440358	0.0392	0.012	0.001118	-0.253883	0.0282605	2.61913e-19	-0.154402	0.0502937	0.00214055	0.305414	20
bloodmQTL	blood	mQTL	cg09172079	1	SZT2	43855615	rs839756	1	43856548	G	C	0.361829	0.0058	0.0119	0.6273	0.182025	0.0323454	1.82796e-08	0.0318637	0.0656203	0.627267	0.0456429	20
brainsQTL	brain	sQTL	chr16:427848:427956:clu_180636_	16	PGAP6	427902	rs540	16	420907	T	C	0.440358	0.0392	0.012	0.001118	-0.250774	0.0290415	5.87137e-18	-0.156316	0.0511615	0.00224803	0.526076	20
bloodmQTL	blood	mQTL	cg01809927	1	LGALS8	236711969	rs2244808	1	236702153	G	A	0.32505	0.0178	0.0129	0.1682	-0.206302	0.0349206	3.46831e-09	-0.0862813	0.0642127	0.179052	0.0481194	20
bloodmQTL	blood	mQTL	cg03989567	1	LGALS8	236686012	rs10925158	1	236686053	A	G	0.083499	0.0073	0.0219	0.7393	0.816612	0.0527563	4.81311e-54	0.00893938	0.0268243	0.738941
brainsQTL	brain	sQTL	chr16:427848:433288:clu_180636_	16	PGAP6	430568	rs540	16	420907	T	C	0.440358	0.0392	0.012	0.001118	-0.277211	0.0269748	8.97758e-25	-0.141409	0.0454227	0.0018509	0.483403	20
bloodmQTL	blood	mQTL	cg08137948	1	LGALS8	236686804	rs4233465	1	236767826	T	C	0.384692	0.0022	0.0115	0.8484	0.398642	0.0330537	1.70867e-33	0.00551873	0.0288516	0.848306	0.016614	20
bloodmQTL	blood	mQTL	cg08169200	1	LGALS8	236706961	rs2564741	1	236740538	G	A	0.38171	0.0073	0.0123	0.5532	0.336682	0.0326881	7.05808e-25	0.0216822	0.0365936	0.553507	0.0399044	20
bloodmQTL	blood	mQTL	cg09334514	1	LGALS8	236686671	rs2564745	1	236728792	G	A	0.377734	0.0049	0.0124	0.6938	0.346595	0.0332386	1.8573e-25	0.0141375	0.0358023	0.692933	0.0322049	20
bloodmQTL	blood	mQTL	cg13444964	1	LGALS8	236687053	rs10495381	1	236768945	T	G	0.0159046	-0.0404	0.0437	0.3554	0.779492	0.105783	1.72199e-13	-0.0518286	0.0565017	0.358988	0.374241	12
bloodmQTL	blood	mQTL	cg13472900	1	LGALS8	236684197	rs12041958	1	236684794	T	C	0.178926	-0.0034	0.0171	0.8439	-0.25675	0.0409665	3.67296e-10	0.0132424	0.0666351	0.842474
brainsQTL	brain	sQTL	chr16:427848:433391:clu_180636_	16	PGAP6	430620	rs3830160	16	419092	A	G	0.451292	0.0385	0.0118	0.001133	-0.259186	0.028209	4.00059e-20	-0.148542	0.0483124	0.00210776	0.228574	20
bloodmQTL	blood	mQTL	cg14252149	1	LGALS8	236707045	rs2759005	1	236720833	C	T	0.324056	0.018	0.0127	0.1567	1.42069	0.0148619	0	0.0126699	0.00894029	0.156434	0.0730178	20
brainsQTL	brain	sQTL	chr16:433617:434221:clu_180636_	16	PGAP6	433919	rs540	16	420907	T	C	0.440358	0.0392	0.012	0.001118	-0.202562	0.0280229	4.88517e-13	-0.193521	0.0650095	0.00291271	0.76623	20
brainsQTL	brain	sQTL	chr16:433617:434256:clu_180636_	16	PGAP6	433936	rs11248930	16	425785	T	C	0.44831	-0.0315	0.0119	0.007891	0.208451	0.027631	4.55359e-14	-0.151114	0.0604998	0.0124979	0.151996	20
bloodmQTL	blood	mQTL	cg27620052	5	ATP6V0E1	172437702	rs10062071	5	172438359	A	T	0.0924453	0.0168	0.0193	0.3829	0.391781	0.0626826	4.09811e-10	0.0428811	0.0497376	0.388607	0.979396	13
bloodmQTL	blood	mQTL	cg01089589	2	ATP6V1C2	10920095	rs6714903	2	10919957	G	T	0.112326	0.0278	0.0195	0.1532	-0.876034	0.0553712	2.22544e-56	-0.0317339	0.0223496	0.15564	0.00545685	20
brainsQTL	brain	sQTL	ENSG00000142867.14	1	BCL10	85736887	rs2735593	1	85742338	G	C	0.209742	-0.0277	0.0137	0.04295	0.124173	0.0101591	2.34513e-34	-0.223075	0.111829	0.0460658	0.0493211	20
brainsQTL	brain	sQTL	chr9:132671278:132678245:clu_78452_	9	FNBP1	132674762	rs6478928	9	132675853	T	C	0.156064	0.071	0.0157	5.712e-06	-0.32553	0.0459582	1.409e-12	-0.218106	0.0572207	0.000138033	0.917407	20
bloodmQTL	blood	mQTL	cg22243662	2	ATP6V1C2	10862305	rs10929693	2	10863267	G	A	0.286282	0.0153	0.0136	0.2599	-0.275417	0.0360847	2.3022e-14	-0.0555521	0.0499132	0.265719	0.746985	20
bloodmQTL	blood	mQTL	cg00067528	2	ATP6V1B1	71191167	rs58273789	2	71197455	C	T	0.0308151	0.0026	0.0372	0.9453	-0.883731	0.107421	1.92226e-16	-0.00294207	0.0420958	0.944281	0.0360551	10
bloodmQTL	blood	mQTL	cg05081778	2	ATP6V1B1	71176060	rs2266919	2	71175842	A	G	0.287276	0.0004	0.0124	0.9766	-0.625194	0.0350113	2.55475e-71	-0.000639802	0.0198339	0.974266	0.0157557	20
bloodmQTL	blood	mQTL	cg06946880	2	ATP6V1B1	71163123	rs17663700	2	71162773	T	C	0.417495	-0.0052	0.0114	0.6459	0.40074	0.0333759	3.26986e-33	-0.012976	0.0284679	0.648525	0.235845	20
bloodmQTL	blood	mQTL	cg24334149	2	ATP6V1B1	71175539	rs12620379	2	71175716	G	A	0.201789	0.012	0.0141	0.3969	-1.21063	0.0347766	1.61597e-265	-0.00991217	0.0116503	0.394875	0.315993	20
brainsQTL	brain	sQTL	chr4:994777:995073:clu_294674_	4	IDUA	994925	rs35654957	4	1010077	C	T	0.380716	0.0486	0.0127	0.0001304	-0.397144	0.0296021	4.86915e-41	-0.122374	0.0332538	0.000233238	0.172717	20
brainsQTL	brain	sQTL	chr4:994777:995256:clu_294674_	4	IDUA	995016	rs35654957	4	1010077	C	T	0.380716	0.0486	0.0127	0.0001304	0.316154	0.0297542	2.26696e-26	0.153722	0.042696	0.000317739	0.219729	20
brainsQTL	brain	sQTL	chr4:995351:995439:clu_294675_	4	IDUA	995395	rs115929690	4	996888	T	C	0.168986	0.0602	0.0171	0.0004446	-0.338058	0.0378671	4.35827e-19	-0.178076	0.0543739	0.00105653	0.00208311	20
brainsQTL	brain	sQTL	chr4:995351:995467:clu_294675_	4	IDUA	995409	rs6831280	4	996165	A	G	0.166004	0.0621	0.0172	0.0003034	0.315667	0.0395575	1.46391e-15	0.196727	0.0598053	0.00100384	0.00473515	20
bloodmQTL	blood	mQTL	cg02822958	2	ATP6V1E2	46747628	rs7589747	2	46749188	T	C	0.5	0.0039	0.0111	0.7226	0.328245	0.0304029	3.57462e-27	0.0118814	0.0338341	0.725464	0.244068	20
bloodmQTL	blood	mQTL	cg03064100	2	ATP6V1E2	46720801	rs114652538	2	46720767	A	T	0.0626243	-0.0001	0.0212	0.9954	0.518422	0.0654747	2.41558e-15	-0.000192893	0.0408933	0.996236	0.230183	20
bloodmQTL	blood	mQTL	cg22137471	2	ATP6V1E2	46768030	rs3754553	2	46769135	C	T	0.477137	0.0149	0.011	0.1767	-0.174653	0.0317679	3.84597e-08	-0.0853119	0.0648654	0.188438	0.717986	20
bloodmQTL	blood	mQTL	cg22307974	2	ATP6V1E2	46768111	rs10175812	2	46760263	C	T	0.479125	0.0141	0.0111	0.2018	0.317162	0.0325765	2.11945e-22	0.0444568	0.0352945	0.207816	0.821744	20
bloodmQTL	blood	mQTL	cg26251101	2	ATP6V1E2	46768944	rs62134737	2	46769095	T	C	0.0168986	0.0705	0.0413	0.08796	0.988066	0.106513	1.75185e-20	0.0713515	0.0425006	0.0931844	0.0839103	5
bloodmQTL	blood	mQTL	cg02491878	7	ATP6V0A4	138482580	rs2004723	7	138486754	G	C	0.370775	0.0184	0.0117	0.1165	-0.481094	0.0335305	1.0974e-46	-0.0382461	0.0244652	0.117985	0.812124	20
bloodmQTL	blood	mQTL	cg02811197	7	ATP6V0A4	138481741	rs6467806	7	138476914	A	G	0.0626243	0.0059	0.0219	0.7856	0.423115	0.0614481	5.74888e-12	0.0139442	0.0517985	0.787775	0.996088	12
bloodmQTL	blood	mQTL	cg04446722	7	ATP6V0A4	138435786	rs453407	7	138438517	T	A	0.424453	0.006	0.0113	0.5936	0.672553	0.0322326	1.09908e-96	0.00892123	0.0168071	0.595556	0.620826	17
bloodmQTL	blood	mQTL	cg06784539	7	ATP6V0A4	138483046	rs896184	7	138493368	C	T	0.361829	0.0176	0.0117	0.1327	-0.719811	0.0318139	2.42304e-113	-0.0244509	0.0162902	0.133366	0.803676	20
bloodmQTL	blood	mQTL	cg07429038	7	ATP6V0A4	138482826	rs6945259	7	138485954	G	T	0.38171	0.0188	0.0117	0.1082	-0.464572	0.0334368	6.88506e-44	-0.0404673	0.0253523	0.110445	0.678512	20
bloodmQTL	blood	mQTL	cg14766563	7	ATP6V0A4	138435480	rs380084	7	138437008	A	G	0.203777	-0.0235	0.013	0.06971	-0.503153	0.037341	2.20821e-41	0.0467055	0.0260686	0.0731904	0.988803	13
bloodmQTL	blood	mQTL	cg24798540	7	ATP6V0A4	138483314	rs2004723	7	138486754	G	C	0.370775	0.0184	0.0117	0.1165	-0.718853	0.0317942	3.48653e-113	-0.0255963	0.0163152	0.116681	0.818842	20
bloodmQTL	blood	mQTL	cg25507767	7	ATP6V0A4	138483143	rs896184	7	138493368	C	T	0.361829	0.0176	0.0117	0.1327	-0.622453	0.0327557	1.61358e-80	-0.0282752	0.0188554	0.133723	0.821809	20
brainsQTL	brain	sQTL	chr2:70486698:70488344:clu_235300_	2	PCYOX1	70487521	rs2706762	2	70488470	T	C	0.136183	-0.0463	0.0157	0.003204	0.254343	0.0365285	3.33406e-12	-0.182037	0.0670358	0.00661711	0.191196	3
bloodmQTL	blood	mQTL	cg12646642	1	ATP6V0B	44440766	rs3762423	1	44445667	C	T	0.0526839	-0.0174	0.0241	0.4706	-0.417629	0.0720374	6.73565e-09	0.0416638	0.0581525	0.473709	0.292918	14
bloodmQTL	blood	mQTL	cg22815031	1	ATP6V0B	44440664	rs883062	1	42609867	G	A	0.44334	-0.0082	0.011	0.4598	-0.379219	0.0312247	6.10925e-34	0.0216234	0.0290616	0.456844	0.0249551	20
bloodmQTL	blood	mQTL	cg02387701	11	TCIRG1	67810303	rs2075609	11	67816936	G	A	0.259443	0.0014	0.0126	0.9134	0.390708	0.0356233	5.45938e-28	0.00358324	0.0322508	0.911533	0.346358	20
bloodmQTL	blood	mQTL	cg08932343	11	TCIRG1	67815010	rs11228131	11	67870321	G	A	0.398608	-0.0074	0.0113	0.5156	0.210809	0.0328082	1.31454e-10	-0.0351029	0.0538808	0.514729	0.37903	20
bloodmQTL	blood	mQTL	cg18456140	11	TCIRG1	67810268	rs143418364	11	67899419	T	C	0.0377734	-0.034	0.0299	0.2563	-1.86353	0.0806196	3.26046e-118	0.0182449	0.0160642	0.256061	0.829691	20
bloodmQTL	blood	mQTL	cg20865778	11	TCIRG1	67811265	rs72926459	11	67811963	T	G	0.161034	0.0031	0.0146	0.8329	0.894048	0.0413896	1.76491e-103	0.00346738	0.016331	0.831859	0.513724	20
bloodmQTL	blood	mQTL	cg21165137	11	TCIRG1	67810310	rs3808974	11	67810341	G	A	0.255467	-0.0016	0.0126	0.9015	0.523984	0.0358574	2.32035e-48	-0.00305353	0.0240474	0.898957	0.299508	20
bloodmQTL	blood	mQTL	cg26921533	11	TCIRG1	67810300	rs12273861	11	67813573	T	G	0.242545	-0.0023	0.0129	0.8606	0.321546	0.0373383	7.19987e-18	-0.00715295	0.0401273	0.858522	0.475463	20
bloodmQTL	blood	mQTL	cg07554478	3	ATP6V1A	113492074	rs11719303	3	113494524	T	A	0.378728	-0.0172	0.0121	0.1555	0.702616	0.0315516	7.41642e-110	-0.0244799	0.0172564	0.156016	0.638548	20
bloodmQTL	blood	mQTL	cg01928553	7	ATP6V0E2	149571982	rs4469371	7	149573299	T	G	0.4334	0.0154	0.0122	0.2087	-0.329547	0.0333634	5.21075e-23	-0.0467307	0.0373215	0.210529	0.879541	18
bloodmQTL	blood	mQTL	cg07391690	7	ATP6V0E2	149575067	rs4400299	7	149580154	T	C	0.400596	0.0161	0.0125	0.1963	-0.796393	0.030972	8.29303e-146	-0.0202161	0.0157154	0.198308	0.991261	20
bloodmQTL	blood	mQTL	cg08634133	7	ATP6V0E2	149570071	rs6980166	7	149567756	A	C	0.432406	0.0134	0.0122	0.2728	-0.353881	0.0330133	8.25786e-27	-0.0378658	0.0346553	0.274552	0.829971	17
bloodmQTL	blood	mQTL	cg09469432	7	ATP6V0E2	149570128	rs4394310	7	149580368	A	G	0.435388	0.0144	0.0123	0.2422	-0.275347	0.0327326	4.03004e-17	-0.0522976	0.0451014	0.24623	0.756264	14
bloodmQTL	blood	mQTL	cg24227081	7	ATP6V0E2	149570163	rs6980166	7	149567756	A	C	0.432406	0.0134	0.0122	0.2728	-0.22667	0.0331325	7.84737e-12	-0.0591168	0.054512	0.278155	0.709704	13
bloodmQTL	blood	mQTL	cg07807695	5	ATP6AP1L	81608485	rs6870335	5	81590070	T	A	0.298211	0.0003	0.012	0.9831	0.565002	0.0354021	2.4442e-57	0.000530971	0.0212389	0.980055	0.114318	20
bloodmQTL	blood	mQTL	cg13663945	5	ATP6AP1L	81600712	rs862245	5	81585737	C	A	0.298211	-0.0002	0.012	0.984	0.252447	0.0362481	3.2973e-12	-0.000792244	0.0475348	0.986703	0.211748	20
bloodmQTL	blood	mQTL	cg16059665	5	ATP6AP1L	81576371	rs226198	5	81573992	C	T	0.234592	-0.0009	0.0128	0.9427	-0.212792	0.0369563	8.5158e-09	0.00422949	0.0601572	0.943949	0.112892	20
bloodmQTL	blood	mQTL	cg02460419	12	ATP6V0A2	124198876	rs7138503	12	124183827	G	A	0.375746	-0.013	0.0117	0.2674	0.631535	0.0312852	1.2902e-90	-0.0205848	0.0185543	0.267244	0.388022	20
bloodmQTL	blood	mQTL	cg25710520	12	ATP6V0A2	124196907	rs7133734	12	124196735	C	G	0.357853	-0.011	0.0119	0.3544	-0.84785	0.0297559	1.41052e-178	0.012974	0.0140429	0.355547	0.262669	20
bloodmQTL	blood	mQTL	cg03506193	8	ATP6V1C1	104033864	rs3824225	8	104036184	T	C	0.0775348	-0.0356	0.0202	0.07825	0.937567	0.0531324	1.09493e-69	-0.0379706	0.0216523	0.0794902	0.267507	20
bloodmQTL	blood	mQTL	cg23420841	8	ATP6V1C1	104035998	rs11779536	8	104041334	A	T	0.333002	-0.0061	0.0116	0.6009	-0.230703	0.0343962	1.98383e-11	0.026441	0.0504355	0.600102	0.873844	20
bloodmQTL	blood	mQTL	cg02089487	16	ATP6V0D1	67472507	rs141705406	16	68916181	T	C	0.0437376	0.0004	0.0299	0.9886	-0.462141	0.0821058	1.81683e-08	-0.000865538	0.0646991	0.989326	0.587575	12
brainsQTL	brain	sQTL	chr2:70488518:70502091:clu_235300_	2	PCYOX1	70495304	rs2706762	2	70488470	T	C	0.136183	-0.0463	0.0157	0.003204	-0.264171	0.0370303	9.75615e-13	0.175265	0.0643091	0.00642314	0.175417	3
bloodmQTL	blood	mQTL	cg04310074	1	MTOR	11211495	rs112991345	1	11231984	C	G	0.0248509	-0.0452	0.036	0.2097	-1.00383	0.111541	2.26434e-19	0.0450274	0.0362099	0.213679	0.343479	19
bloodmQTL	blood	mQTL	cg07922924	1	MTOR	11211274	rs12138120	1	11106317	A	G	0.0208748	-0.0695	0.0382	0.06901	-0.78283	0.114748	8.96656e-12	0.0887805	0.0505028	0.078759	0.443983	17
bloodmQTL	blood	mQTL	cg00938672	8	DEPTOR	120885997	rs4870991	8	120884536	T	G	0.318091	-0.013	0.0121	0.2831	-0.215069	0.0348926	7.10437e-10	0.0604456	0.0571092	0.289863	0.469429	20
bloodmQTL	blood	mQTL	cg00143364	17	RPTOR	78605344	rs62068268	17	78539090	T	C	0.0884692	-0.0009	0.0204	0.966	-0.412617	0.0579994	1.12602e-12	0.0021812	0.0494415	0.964811	0.595321	20
bloodmQTL	blood	mQTL	cg00463485	17	RPTOR	78777557	rs4969443	17	78779805	G	A	0.209742	-0.0079	0.0145	0.5841	-0.3093	0.0433724	9.94555e-13	0.0255415	0.0470167	0.586962	0.528567	16
bloodmQTL	blood	mQTL	cg00523683	17	RPTOR	78748471	rs12452137	17	78755149	G	A	0.280318	-0.0239	0.013	0.0664	0.784206	0.0336381	3.26998e-120	-0.0304767	0.0166287	0.0668366	0.452358	20
bloodmQTL	blood	mQTL	cg00648660	17	RPTOR	78914356	rs11651049	17	78890955	A	C	0.308151	-0.0148	0.0119	0.2133	0.194757	0.0345932	1.80277e-08	-0.0759921	0.0625749	0.224588	0.899228	20
bloodmQTL	blood	mQTL	cg00704970	17	RPTOR	78865368	rs7208835	17	78874759	A	G	0.203777	0.0256	0.0145	0.07783	1.25434	0.0296238	0	0.0204091	0.0115699	0.0777346	0.716073	20
bloodmQTL	blood	mQTL	cg01464730	17	RPTOR	78809873	rs2176030	17	78809957	G	A	0.389662	0.0021	0.0118	0.8591	0.595704	0.0316114	3.25435e-79	0.00352524	0.0198094	0.858756	0.568815	20
bloodmQTL	blood	mQTL	cg01516792	17	RPTOR	78779140	rs12149993	17	78754499	G	C	0.388668	-0.0142	0.0117	0.2232	0.342671	0.033925	5.47707e-24	-0.0414392	0.0343891	0.2282	0.784837	20
bloodmQTL	blood	mQTL	cg01561259	17	RPTOR	78560781	rs7210730	17	78629025	G	A	0.253479	-0.0223	0.0124	0.07367	0.481686	0.036263	2.90019e-40	-0.0462957	0.0259778	0.0747284	0.0676079	20
bloodmQTL	blood	mQTL	cg02033669	17	RPTOR	78917019	rs9901846	17	78895153	A	G	0.44831	0.0093	0.0113	0.4106	0.205526	0.0324147	2.29023e-10	0.0452499	0.0554422	0.414407	0.812599	20
bloodmQTL	blood	mQTL	cg02185248	17	RPTOR	78748494	rs7221610	17	78746716	G	A	0.280318	-0.0243	0.013	0.06101	0.625594	0.0354374	9.5634e-70	-0.0388431	0.0208964	0.0630499	0.171452	20
bloodmQTL	blood	mQTL	cg02240665	17	RPTOR	78683272	rs9674559	17	78715608	G	A	0.225646	-0.0249	0.0136	0.06825	-0.286477	0.0385688	1.10502e-13	0.0869179	0.0488942	0.0754575	0.21979	20
bloodmQTL	blood	mQTL	cg02251850	17	RPTOR	78851503	rs2016817	17	78859004	T	C	0.252485	-0.0248	0.0126	0.0481	0.321685	0.0364156	1.01271e-18	-0.0770941	0.0401293	0.0547136	0.813459	18
bloodmQTL	blood	mQTL	cg02254800	17	RPTOR	78924086	rs78794443	17	78930396	C	T	0.0208748	-0.0037	0.0402	0.926	0.912193	0.120779	4.26736e-14	-0.00405616	0.0440729	0.926672	0.680553	4
bloodmQTL	blood	mQTL	cg02284802	17	RPTOR	78818578	rs2589151	17	78822959	G	A	0.161034	0.0121	0.0144	0.4025	0.414149	0.0403947	1.15276e-24	0.0292166	0.0348867	0.402328	0.983243	20
bloodmQTL	blood	mQTL	cg02671711	17	RPTOR	78882200	rs4969311	17	78906360	C	G	0.442346	-0.0111	0.0115	0.3346	-0.239835	0.0319695	6.28455e-14	0.0462818	0.0483448	0.338403	0.605313	20
bloodmQTL	blood	mQTL	cg02675920	17	RPTOR	78747934	rs9912037	17	78750348	A	C	0.389662	-0.0146	0.0117	0.209	0.431863	0.0331157	7.14677e-39	-0.033807	0.0272157	0.214167	0.147656	20
bloodmQTL	blood	mQTL	cg03052541	17	RPTOR	78925543	rs7225525	17	78928792	T	C	0.407555	0.0017	0.0114	0.8801	-0.342516	0.0325287	6.30779e-26	-0.00496328	0.0332865	0.881468	0.091875	20
bloodmQTL	blood	mQTL	cg03502601	17	RPTOR	78865373	rs7208835	17	78874759	A	G	0.203777	0.0256	0.0145	0.07783	1.1751	0.0316986	8.24424e-301	0.0217854	0.0123534	0.0778131	0.762044	20
bloodmQTL	blood	mQTL	cg03533386	17	RPTOR	78778553	rs4969444	17	78780010	A	G	0.208748	-0.0076	0.0145	0.5991	-0.299984	0.0422999	1.3235e-12	0.0253347	0.0484677	0.601174	0.489845	12
bloodmQTL	blood	mQTL	cg03641032	17	RPTOR	78911768	rs6565497	17	78912633	A	T	0.439364	0.0137	0.0114	0.2298	-0.996137	0.0251883	0	-0.0137531	0.0114495	0.229674	0.353371	20
bloodmQTL	blood	mQTL	cg03794617	17	RPTOR	78796999	rs11150745	17	78757626	G	A	0.315109	0.0243	0.0122	0.0467	-0.218137	0.0347666	3.51168e-10	-0.111398	0.0586788	0.0576382	0.0550966	20
bloodmQTL	blood	mQTL	cg03890538	17	RPTOR	78938344	rs62075408	17	78952034	T	C	0.242545	0.0112	0.0148	0.4496	0.334545	0.0361932	2.38973e-20	0.0334783	0.0443872	0.450709	0.894466	20
bloodmQTL	blood	mQTL	cg04191427	17	RPTOR	78833259	rs57860295	17	78738791	A	G	0.281312	-0.0238	0.013	0.06754	0.275284	0.0372483	1.46264e-13	-0.0864562	0.0486513	0.0755589	0.566603	20
bloodmQTL	blood	mQTL	cg04658243	17	RPTOR	78865755	rs11868966	17	78865999	C	A	0.152087	0.021	0.0162	0.1953	0.918765	0.0411563	2.16993e-110	0.0228568	0.0176621	0.195625	0.67432	20
brainsQTL	brain	sQTL	ENSG00000166340.17	11	TPP1	6637339	rs10458926	11	6646108	C	T	0.162028	-0.0725	0.0148	9.264e-07	0.122759	0.00948669	2.67226e-38	-0.590589	0.128911	4.61965e-06	0.000306228	17
bloodmQTL	blood	mQTL	cg05064567	17	RPTOR	78870138	rs8064817	17	78865950	T	C	0.153082	0.0138	0.0162	0.3944	-1.00663	0.0401272	7.06395e-139	-0.0137091	0.0161025	0.394569	0.296489	20
bloodmQTL	blood	mQTL	cg05098037	17	RPTOR	78753327	rs4969246	17	78740579	G	A	0.10835	0.0122	0.0175	0.4848	0.804106	0.049177	4.26226e-60	0.0151721	0.0217831	0.486109	0.661427	20
bloodmQTL	blood	mQTL	cg05337636	17	RPTOR	78720537	rs7221823	17	78645538	A	T	0.310139	-0.0196	0.0122	0.1075	-0.206278	0.0356678	7.32462e-09	0.0950175	0.0613832	0.121636	0.724402	20
bloodmQTL	blood	mQTL	cg05395366	17	RPTOR	78895273	rs9893657	17	78894321	T	C	0.219682	0.0112	0.0145	0.439	0.374335	0.041263	1.16937e-19	0.0299197	0.0388755	0.44152	0.378351	20
bloodmQTL	blood	mQTL	cg05548508	17	RPTOR	78775797	rs9893956	17	78778398	C	G	0.208748	-0.007	0.0145	0.6299	0.342063	0.0420097	3.87238e-16	-0.020464	0.0424643	0.629868	0.222749	20
bloodmQTL	blood	mQTL	cg05580441	17	RPTOR	78878844	rs9901846	17	78895153	A	G	0.44831	0.0093	0.0113	0.4106	-0.185924	0.0323828	9.38702e-09	-0.0500204	0.0613987	0.415255	0.567064	20
bloodmQTL	blood	mQTL	cg05774614	17	RPTOR	78864539	rs11868966	17	78865999	C	A	0.152087	0.021	0.0162	0.1953	1.08426	0.0394133	1.33072e-166	0.019368	0.0149576	0.195369	0.740321	20
bloodmQTL	blood	mQTL	cg06153925	17	RPTOR	78755379	rs4969246	17	78740579	G	A	0.10835	0.0122	0.0175	0.4848	1.20369	0.0456451	2.96932e-153	0.0101355	0.0145437	0.485866	0.250052	20
bloodmQTL	blood	mQTL	cg06154633	17	RPTOR	78860605	rs2248843	17	78854487	A	G	0.475149	0.0136	0.0114	0.234	0.478716	0.0314649	2.84398e-52	0.0284093	0.0238868	0.234309	0.766668	20
bloodmQTL	blood	mQTL	cg06343673	17	RPTOR	78778232	rs4969444	17	78780010	A	G	0.208748	-0.0076	0.0145	0.5991	-1.14624	0.038002	7.32994e-200	0.00663038	0.012652	0.600238	0.260456	20
bloodmQTL	blood	mQTL	cg06412669	17	RPTOR	78735550	rs4969256	17	78745643	A	G	0.296223	-0.0072	0.012	0.551	-0.320596	0.0343909	1.14045e-20	0.0224582	0.0375077	0.549332	0.216335	20
bloodmQTL	blood	mQTL	cg06418238	17	RPTOR	78755442	rs4969246	17	78740579	G	A	0.10835	0.0122	0.0175	0.4848	1.25704	0.0445524	3.83214e-175	0.0097053	0.0139258	0.485847	0.188623	20
bloodmQTL	blood	mQTL	cg06469955	17	RPTOR	78915146	rs6565498	17	78912982	T	C	0.121272	0.0104	0.0191	0.5841	-1.2387	0.0414368	2.36717e-196	-0.00839587	0.0154219	0.586158	0.623769	20
bloodmQTL	blood	mQTL	cg06617879	17	RPTOR	78849431	rs2289762	17	78859110	A	G	0.253479	-0.0246	0.0125	0.04961	0.376392	0.0356567	4.76422e-26	-0.0653573	0.0337822	0.0530314	0.97975	20
bloodmQTL	blood	mQTL	cg06673969	17	RPTOR	78668862	rs35881344	17	78588926	A	G	0.0984095	-0.0121	0.0211	0.5657	-0.399862	0.0582411	6.61958e-12	0.0302604	0.0529519	0.567681	0.407095	14
bloodmQTL	blood	mQTL	cg06872548	17	RPTOR	78716983	rs35434628	17	78714760	T	C	0.107356	0.0087	0.0176	0.6209	1.11581	0.0480706	3.45769e-119	0.00779705	0.0157769	0.621161	0.159924	20
bloodmQTL	blood	mQTL	cg06908052	17	RPTOR	78880396	rs12951596	17	78880383	T	C	0.126243	0.0122	0.0185	0.5105	-0.404922	0.0461265	1.65638e-18	-0.0301292	0.0458165	0.510791	0.879644	20
bloodmQTL	blood	mQTL	cg07081946	17	RPTOR	78923852	rs7225525	17	78928792	T	C	0.407555	0.0017	0.0114	0.8801	0.315795	0.0333243	2.63169e-21	0.00538324	0.0361038	0.881471	0.121578	20
bloodmQTL	blood	mQTL	cg07126783	17	RPTOR	78800767	rs12452137	17	78755149	G	A	0.280318	-0.0239	0.013	0.0664	0.246218	0.0375939	5.77653e-11	-0.0970684	0.0548394	0.0767193	0.944978	20
bloodmQTL	blood	mQTL	cg07434008	17	RPTOR	78848766	rs6565484	17	78848856	T	C	0.498012	0.0147	0.0112	0.1911	0.359901	0.0310867	5.36764e-31	0.0408445	0.031319	0.192184	0.796033	20
bloodmQTL	blood	mQTL	cg07786220	17	RPTOR	78683082	rs62068297	17	78567775	T	C	0.181909	0.0078	0.0144	0.5881	0.346281	0.0403129	8.70947e-18	0.0225251	0.0416673	0.588788	0.454974	20
bloodmQTL	blood	mQTL	cg08314949	17	RPTOR	78851213	rs2589142	17	78844262	A	G	0.245527	0.0087	0.0137	0.5268	-1.09782	0.0321626	2.35064e-255	-0.00792478	0.0124814	0.525476	0.733133	20
bloodmQTL	blood	mQTL	cg08329754	17	RPTOR	78797015	rs4969246	17	78740579	G	A	0.10835	0.0122	0.0175	0.4848	0.374197	0.0506486	1.48949e-13	0.0326032	0.0469746	0.487645	0.218479	20
bloodmQTL	blood	mQTL	cg08454507	17	RPTOR	78755406	rs4969424	17	78759739	A	C	0.10835	0.0115	0.0177	0.515	0.767779	0.049995	3.17307e-53	0.0149783	0.0230741	0.51625	0.327561	20
bloodmQTL	blood	mQTL	cg08939850	17	RPTOR	78800806	rs62069422	17	78801772	G	A	0.183897	0.0124	0.0143	0.3865	-0.244018	0.0397133	8.02182e-10	-0.0508158	0.0591828	0.390547	0.62053	12
bloodmQTL	blood	mQTL	cg09001356	17	RPTOR	78797061	rs7212390	17	78799793	A	G	0.176938	0.0113	0.0144	0.4318	-0.385991	0.040351	1.11307e-21	-0.0292753	0.0374319	0.434159	0.904031	20
bloodmQTL	blood	mQTL	cg09175325	17	RPTOR	78800199	rs62068268	17	78539090	T	C	0.0884692	-0.0009	0.0204	0.966	-0.338741	0.0565102	2.04311e-09	0.00265689	0.0602246	0.964812	0.651546	20
bloodmQTL	blood	mQTL	cg09516200	17	RPTOR	78735324	rs4969404	17	78746363	T	C	0.37674	-0.0073	0.0114	0.5231	-0.357287	0.0328214	1.34743e-27	0.0204318	0.0319623	0.522663	0.1056	20
bloodmQTL	blood	mQTL	cg09592546	17	RPTOR	78652902	rs35542453	17	78687242	G	T	0.0994036	0.0123	0.0178	0.4902	-1.97443	0.0316508	0	-0.00622965	0.00901582	0.489585	0.318564	20
bloodmQTL	blood	mQTL	cg09794615	17	RPTOR	78895206	rs9915393	17	78915828	G	C	0.291252	-0.0023	0.0136	0.8646	0.387501	0.0368358	7.01022e-26	-0.00593546	0.0351012	0.865721	0.637519	20
bloodmQTL	blood	mQTL	cg09803959	17	RPTOR	78865514	rs11868966	17	78865999	C	A	0.152087	0.021	0.0162	0.1953	0.99959	0.0404907	1.47795e-134	0.0210086	0.016229	0.195488	0.692136	20
bloodmQTL	blood	mQTL	cg09929238	17	RPTOR	78560916	rs9897453	17	78634300	G	A	0.250497	-0.0204	0.0125	0.102	0.42325	0.037364	9.56513e-30	-0.0481985	0.0298383	0.106241	0.175699	20
brainsQTL	brain	sQTL	chr1:227063251:227073239:clu_111143_	1	PSEN2	227068245	rs1800674	1	227085824	A	G	0.374751	-0.0252	0.0112	0.02408	-0.199323	0.0277135	6.37243e-13	0.126428	0.0588755	0.0317635	0.927048	20
bloodmQTL	blood	mQTL	cg10035831	17	RPTOR	78865087	rs11868966	17	78865999	C	A	0.152087	0.021	0.0162	0.1953	0.982844	0.0412163	1.11421e-125	0.0213666	0.0165071	0.195532	0.728812	20
bloodmQTL	blood	mQTL	cg10281768	17	RPTOR	78720226	rs10468603	17	78650932	C	T	0.410537	-0.0115	0.0112	0.3072	-0.261039	0.0336464	8.60701e-15	0.0440547	0.0432796	0.308721	0.459195	20
bloodmQTL	blood	mQTL	cg01826827	7	BMT2	112579137	rs28548291	7	112597644	G	C	0.027833	-0.0956	0.0375	0.01084	-0.595609	0.0898794	3.43145e-11	0.160508	0.0674591	0.0173437	0.890043	8
bloodmQTL	blood	mQTL	cg10508138	17	RPTOR	78882013	rs61124969	17	78879128	A	G	0.290258	-0.0186	0.0122	0.1291	-0.25365	0.0338251	6.43761e-14	0.0733295	0.0490818	0.135169	0.871158	20
bloodmQTL	blood	mQTL	cg10693767	17	RPTOR	78773124	rs72852801	17	78773088	A	G	0.0656064	0.0099	0.0231	0.6671	0.468782	0.0604613	8.94495e-15	0.0211186	0.0493519	0.668711	0.610849	20
bloodmQTL	blood	mQTL	cg11222173	17	RPTOR	78748019	rs8066994	17	78758702	G	A	0.280318	-0.0232	0.013	0.07431	0.212501	0.0372126	1.12674e-08	-0.109176	0.0640941	0.0884986	0.286205	20
bloodmQTL	blood	mQTL	cg11303920	17	RPTOR	78661573	rs7211095	17	78675059	T	G	0.487078	0.006	0.011	0.5871	0.283492	0.0319813	7.69771e-19	0.0211646	0.0388752	0.586149	0.260532	20
bloodmQTL	blood	mQTL	cg11476241	17	RPTOR	78866235	rs2280146	17	78875669	G	A	0.214712	0.0226	0.0143	0.1133	0.805871	0.0361356	3.58808e-110	0.0280442	0.0177893	0.114919	0.752793	20
bloodmQTL	blood	mQTL	cg11499091	17	RPTOR	78735302	rs7213696	17	78721171	A	G	0.408549	-0.006	0.0112	0.5944	-0.338478	0.032348	1.26914e-25	0.0177264	0.0331327	0.592641	0.643666	20
bloodmQTL	blood	mQTL	cg11637695	17	RPTOR	78808060	rs2176030	17	78809957	G	A	0.389662	0.0021	0.0118	0.8591	-0.319055	0.0326565	1.5144e-22	-0.00658194	0.0369904	0.858773	0.676623	20
bloodmQTL	blood	mQTL	cg11949518	17	RPTOR	78912765	rs6565497	17	78912633	A	T	0.439364	0.0137	0.0114	0.2298	-1.24319	0.0169764	0	-0.01102	0.0091712	0.229521	0.592091	20
bloodmQTL	blood	mQTL	cg12078154	17	RPTOR	78851262	rs2589142	17	78844262	A	G	0.245527	0.0087	0.0137	0.5268	-1.1814	0.0302862	0	-0.00736412	0.0115979	0.525459	0.697048	20
bloodmQTL	blood	mQTL	cg12654199	17	RPTOR	78753826	rs2291360	17	78728521	A	G	0.392644	-0.0146	0.0116	0.2096	0.404623	0.0327485	4.5512e-35	-0.036083	0.028817	0.210519	0.0706961	20
bloodmQTL	blood	mQTL	cg13005428	17	RPTOR	78916378	rs34449704	17	78916379	A	G	0.323062	-0.0087	0.0116	0.4512	-0.991625	0.0280391	5.74077e-274	0.00877348	0.0117006	0.453356	0.140927	20
bloodmQTL	blood	mQTL	cg13098428	17	RPTOR	78775814	rs9893956	17	78778398	C	G	0.208748	-0.007	0.0145	0.6299	-0.867357	0.0397313	1.18858e-105	0.00807049	0.0167215	0.629351	0.176865	20
bloodmQTL	blood	mQTL	cg13136721	17	RPTOR	78937183	rs34781048	17	78937165	A	G	0.418489	-0.004	0.0121	0.7392	-0.928558	0.0269005	4.27721e-261	0.00430775	0.0130316	0.740974	0.561397	20
bloodmQTL	blood	mQTL	cg13526488	17	RPTOR	78793807	rs62069422	17	78801772	G	A	0.183897	0.0124	0.0143	0.3865	-0.813911	0.0368028	2.2443e-108	-0.0152351	0.017583	0.386234	0.98698	20
bloodmQTL	blood	mQTL	cg13549638	17	RPTOR	78860076	rs55880615	17	78867906	A	G	0.205765	0.0267	0.0146	0.06788	0.496602	0.0382735	1.69394e-38	0.0537654	0.0296904	0.0701612	0.661112	20
bloodmQTL	blood	mQTL	cg13762486	17	RPTOR	78923150	rs4969231	17	78921117	T	C	0.305169	-0.0106	0.0133	0.4248	0.265918	0.0356028	8.08015e-14	-0.039862	0.0502994	0.428073	0.0704411	17
bloodmQTL	blood	mQTL	cg13831388	17	RPTOR	78857859	rs2016817	17	78859004	T	C	0.252485	-0.0248	0.0126	0.0481	0.643046	0.0338024	1.0861e-80	-0.0385664	0.0196988	0.0502531	0.953752	20
bloodmQTL	blood	mQTL	cg14289594	17	RPTOR	78882754	rs35071447	17	78907809	A	C	0.32505	-0.0173	0.0117	0.1392	-0.224312	0.0327776	7.73085e-12	0.0771248	0.0533632	0.148379	0.814118	19
bloodmQTL	blood	mQTL	cg14343513	17	RPTOR	78753273	rs4969246	17	78740579	G	A	0.10835	0.0122	0.0175	0.4848	0.822691	0.0486608	4.02014e-64	0.0148294	0.0212897	0.486084	0.488524	20
bloodmQTL	blood	mQTL	cg14600877	17	RPTOR	78922220	rs7225525	17	78928792	T	C	0.407555	0.0017	0.0114	0.8801	-0.627905	0.0317248	3.4729e-87	-0.00270741	0.0181561	0.88146	0.0692487	20
bloodmQTL	blood	mQTL	cg14647957	17	RPTOR	78828243	rs4969282	17	78828266	T	G	0.152087	0.0186	0.0166	0.2636	-0.628904	0.0431582	4.22897e-48	-0.0295753	0.026473	0.263916	0.479741	20
bloodmQTL	blood	mQTL	cg03753284	1	SZT2	43855912	rs11210839	1	43845658	G	A	0.370775	0.0235	0.0113	0.03755	1.06795	0.024819	0	0.0220047	0.0105933	0.0377811	0.0475113	20
bloodmQTL	blood	mQTL	cg15022015	17	RPTOR	78869527	rs7225783	17	78874350	G	A	0.214712	0.0191	0.0144	0.1832	0.218366	0.0382596	1.14654e-08	0.0874678	0.0677016	0.196371	0.542529	19
bloodmQTL	blood	mQTL	cg15096353	17	RPTOR	78748291	rs12325875	17	78756492	T	C	0.280318	-0.0234	0.013	0.07181	0.600712	0.036061	2.63632e-62	-0.0389538	0.0217669	0.073521	0.179288	20
bloodmQTL	blood	mQTL	cg15097361	17	RPTOR	78829701	rs35495979	17	78817027	T	C	0.199801	-0.0038	0.0155	0.8088	-0.514139	0.0411162	7.05036e-36	0.00739099	0.0301533	0.806368	0.75985	20
bloodmQTL	blood	mQTL	cg15228441	17	RPTOR	78829930	rs35495979	17	78817027	T	C	0.199801	-0.0038	0.0155	0.8088	-0.484952	0.0407488	1.16899e-32	0.00783582	0.0319687	0.806372	0.869855	20
bloodmQTL	blood	mQTL	cg15230985	17	RPTOR	78753887	rs4969246	17	78740579	G	A	0.10835	0.0122	0.0175	0.4848	0.701495	0.0502605	2.84448e-44	0.0173914	0.0249778	0.486257	0.302634	20
bloodmQTL	blood	mQTL	cg15616522	17	RPTOR	78794248	rs62069422	17	78801772	G	A	0.183897	0.0124	0.0143	0.3865	-0.511752	0.0390949	3.75615e-39	-0.0242305	0.0280045	0.386909	0.915065	20
bloodmQTL	blood	mQTL	cg15694704	17	RPTOR	78894364	rs12451162	17	78893276	A	G	0.218688	0.011	0.0145	0.4489	-0.575949	0.03909	3.90355e-49	-0.0190989	0.0252092	0.44868	0.787082	20
bloodmQTL	blood	mQTL	cg15815120	17	RPTOR	78773661	rs7225574	17	78777941	T	G	0.285288	-0.0024	0.0125	0.8474	-0.263211	0.0368609	9.28835e-13	0.00911816	0.0475076	0.847796	0.129431	17
bloodmQTL	blood	mQTL	cg15826479	17	RPTOR	78806493	rs2589158	17	78818603	G	A	0.161034	0.0135	0.0142	0.3437	-0.355419	0.0402353	1.0145e-18	-0.0379834	0.0401836	0.344533	0.951227	20
bloodmQTL	blood	mQTL	cg15946337	17	RPTOR	78773498	rs7225574	17	78777941	T	G	0.285288	-0.0024	0.0125	0.8474	-0.370052	0.0380012	2.07793e-22	0.00648558	0.0337856	0.847771	0.205405	20
bloodmQTL	blood	mQTL	cg16015295	17	RPTOR	78793479	rs62069422	17	78801772	G	A	0.183897	0.0124	0.0143	0.3865	-0.571482	0.038539	9.56056e-50	-0.021698	0.0250654	0.38668	0.984569	20
bloodmQTL	blood	mQTL	cg16018154	17	RPTOR	78863570	rs11870045	17	78864421	T	C	0.451292	-0.0116	0.0121	0.3349	-0.722515	0.0300528	1.02301e-127	0.016055	0.0167604	0.338105	0.501772	20
bloodmQTL	blood	mQTL	cg16565901	17	RPTOR	78735596	rs4969404	17	78746363	T	C	0.37674	-0.0073	0.0114	0.5231	-0.256798	0.0326501	3.68697e-15	0.0284271	0.0445398	0.523318	0.148849	20
bloodmQTL	blood	mQTL	cg16638092	17	RPTOR	78800774	rs62069422	17	78801772	G	A	0.183897	0.0124	0.0143	0.3865	-0.276545	0.0403218	6.96097e-12	-0.044839	0.0521211	0.389632	0.635583	18
bloodmQTL	blood	mQTL	cg16660971	17	RPTOR	78860029	rs55880615	17	78867906	A	G	0.205765	0.0267	0.0146	0.06788	0.464552	0.0386588	2.90277e-33	0.0574747	0.03179	0.0706142	0.733793	20
bloodmQTL	blood	mQTL	cg16886414	17	RPTOR	78851149	rs9912406	17	78847068	T	C	0.245527	0.0064	0.0136	0.6356	-1.15639	0.0308062	2.24506e-308	-0.00553447	0.0117617	0.637961	0.68663	20
bloodmQTL	blood	mQTL	cg16892887	17	RPTOR	78892212	rs35635776	17	78910499	A	C	0.331014	-0.0182	0.0117	0.12	-0.404719	0.0332178	3.79275e-34	0.0449695	0.0291436	0.122824	0.909776	20
bloodmQTL	blood	mQTL	cg16896879	17	RPTOR	78778094	rs4969445	17	78780080	T	G	0.208748	-0.0081	0.0145	0.5786	-0.2985	0.0425516	2.29945e-12	0.0271357	0.0487301	0.577624	0.836145	8
bloodmQTL	blood	mQTL	cg16980736	17	RPTOR	78789706	rs2589131	17	78789736	A	G	0.157058	-0.0005	0.0162	0.9761	-0.443335	0.0449516	6.05334e-23	0.00112782	0.0365414	0.975378	0.353916	20
bloodmQTL	blood	mQTL	cg17052885	17	RPTOR	78896012	rs2271608	17	78899458	A	G	0.229622	0.011	0.0143	0.443	0.335441	0.039958	4.66565e-17	0.0327927	0.0428091	0.443663	0.483303	20
bloodmQTL	blood	mQTL	cg17060157	17	RPTOR	78724127	rs4969404	17	78746363	T	C	0.37674	-0.0073	0.0114	0.5231	-0.193543	0.0328254	3.72137e-09	0.0377178	0.0592481	0.524381	0.245818	20
bloodmQTL	blood	mQTL	cg17180011	17	RPTOR	78869278	rs2280145	17	78875620	G	A	0.214712	0.0181	0.0143	0.2065	0.583068	0.0380861	6.6345e-53	0.0310427	0.0246091	0.207154	0.49651	20
bloodmQTL	blood	mQTL	cg17628491	17	RPTOR	78867822	rs7208146	17	78874167	T	C	0.214712	0.0194	0.0144	0.1765	-1.54813	0.0188207	0	-0.0125312	0.00930279	0.177967	0.41871	20
bloodmQTL	blood	mQTL	cg17831694	17	RPTOR	78929900	rs7219318	17	78912354	T	C	0.437376	0.0155	0.0114	0.1726	-0.361576	0.0321454	2.36561e-29	-0.0428679	0.0317582	0.177073	0.552314	20
bloodmQTL	blood	mQTL	cg17906851	17	RPTOR	78935070	rs9897319	17	78935071	A	G	0.348907	-0.0062	0.0124	0.6155	-1.26859	0.0201837	0	0.00488731	0.00977492	0.617086	0.351012	20
bloodmQTL	blood	mQTL	cg18091083	17	RPTOR	78819092	rs113414872	17	78819267	T	G	0.0397614	0.028	0.0278	0.3139	-1.75025	0.0649294	4.83427e-160	-0.0159978	0.0158946	0.314179	0.375126	20
bloodmQTL	blood	mQTL	cg18413339	17	RPTOR	78519192	rs12937147	17	78526565	C	T	0.209742	0.0279	0.0137	0.04245	-0.256696	0.0396835	9.89238e-11	-0.108689	0.0559529	0.0520763	0.788546	20
bloodmQTL	blood	mQTL	cg18425700	17	RPTOR	78925278	rs8068193	17	78930171	A	G	0.407555	0.0002	0.0118	0.9899	-0.806714	0.0292741	3.62127e-167	-0.000247919	0.0146272	0.986477	0.0635443	20
bloodmQTL	blood	mQTL	cg18469159	17	RPTOR	78755841	rs36075755	17	78719099	A	G	0.0864811	0.0032	0.0196	0.8713	0.306293	0.0554282	3.27722e-08	0.0104475	0.064019	0.870366	0.60268	13
bloodmQTL	blood	mQTL	cg18576374	17	RPTOR	78549371	rs144669103	17	78531680	T	C	0.0497018	-0.0396	0.0268	0.1395	0.804218	0.0827343	2.46607e-22	-0.0492404	0.0337071	0.144062	0.474352	14
bloodmQTL	blood	mQTL	cg18607849	17	RPTOR	78803435	rs58432666	17	78783768	T	C	0.0487078	-0.0067	0.0257	0.7932	-0.596733	0.0704893	2.54888e-17	0.0112278	0.0430883	0.794419	0.664457	12
bloodmQTL	blood	mQTL	cg18612040	17	RPTOR	78904485	rs62068550	17	78917533	A	G	0.132207	0.0172	0.0196	0.3819	0.272007	0.0492561	3.34581e-08	0.0632337	0.0729611	0.386119	0.389323	12
bloodmQTL	blood	mQTL	cg18758433	17	RPTOR	78623601	rs35675302	17	78627976	C	T	0.416501	-0.0032	0.0112	0.7733	0.241166	0.0332342	3.97027e-13	-0.0132689	0.046477	0.775266	0.109562	20
bloodmQTL	blood	mQTL	cg18780100	17	RPTOR	78682785	rs8071397	17	78688017	A	G	0.33499	-0.0116	0.0119	0.3275	-0.386013	0.0343726	2.8965e-29	0.0300508	0.0309439	0.331479	0.531669	20
bloodmQTL	blood	mQTL	cg19060120	17	RPTOR	78915878	rs6565497	17	78912633	A	T	0.439364	0.0137	0.0114	0.2298	-0.587517	0.0312913	1.1929e-78	-0.0233185	0.0194434	0.230411	0.666352	20
bloodmQTL	blood	mQTL	cg19394169	17	RPTOR	78911674	rs6565497	17	78912633	A	T	0.439364	0.0137	0.0114	0.2298	-0.932223	0.0264643	8.07109e-272	-0.0146961	0.0122359	0.22973	0.37082	20
bloodmQTL	blood	mQTL	cg19857461	17	RPTOR	78703048	rs17848677	17	78599313	A	G	0.0864811	-0.008	0.0201	0.6897	-0.448269	0.0558049	9.528e-16	0.0178464	0.0448941	0.690982	0.385659	20
bloodmQTL	blood	mQTL	cg20500836	17	RPTOR	78818645	rs118138773	17	78818663	T	C	0.0238569	0.0437	0.0394	0.2673	-1.40372	0.107484	5.58157e-39	-0.0311315	0.0281693	0.269091	0.0758089	9
bloodmQTL	blood	mQTL	cg20502501	17	RPTOR	78809403	rs2176030	17	78809957	G	A	0.389662	0.0021	0.0118	0.8591	1.14628	0.0220435	0	0.00183202	0.0102942	0.85875	0.553041	20
bloodmQTL	blood	mQTL	cg20937981	17	RPTOR	78679630	rs60469059	17	78668313	T	C	0.180915	0.006	0.0141	0.6686	0.361604	0.0417439	4.61791e-18	0.0165928	0.03904	0.670822	0.377758	20
bloodmQTL	blood	mQTL	cg01030476	1	LGALS8	236686564	rs509767	1	236733473	T	C	0.251491	0.0421	0.0142	0.003037	0.60758	0.0359493	4.41993e-64	0.0692912	0.0237283	0.00349809	0.000548633	20
bloodmQTL	blood	mQTL	cg21507958	17	RPTOR	78818871	rs113414872	17	78819267	T	G	0.0397614	0.028	0.0278	0.3139	-1.81419	0.063823	9.8559e-178	-0.0154339	0.0153333	0.314145	0.462509	20
bloodmQTL	blood	mQTL	cg21831512	17	RPTOR	78926091	rs55803650	17	78926322	A	C	0.0238569	0.0784	0.0403	0.05171	-1.21526	0.114797	3.45405e-26	-0.0645131	0.033717	0.0557008	0.506279	20
bloodmQTL	blood	mQTL	cg22091236	17	RPTOR	78853966	rs7217623	17	78873014	A	G	0.182903	0.0302	0.0151	0.04499	0.230933	0.0398451	6.80112e-09	0.130774	0.0691706	0.0586779	0.715776	20
bloodmQTL	blood	mQTL	cg22280406	17	RPTOR	78582647	rs62068268	17	78539090	T	C	0.0884692	-0.0009	0.0204	0.966	-0.393682	0.0562565	2.59661e-12	0.00228611	0.0518195	0.964811	0.254919	20
bloodmQTL	blood	mQTL	cg22386583	17	RPTOR	78753756	rs4969246	17	78740579	G	A	0.10835	0.0122	0.0175	0.4848	0.46519	0.0504262	2.83137e-20	0.0262258	0.0377263	0.486955	0.485926	20
bloodmQTL	blood	mQTL	cg22636722	17	RPTOR	78865263	rs2280146	17	78875669	G	A	0.214712	0.0226	0.0143	0.1133	1.08131	0.0327057	1.05467e-239	0.0209006	0.0132398	0.114424	0.771023	20
bloodmQTL	blood	mQTL	cg22644320	17	RPTOR	78808187	rs2176030	17	78809957	G	A	0.389662	0.0021	0.0118	0.8591	-0.205075	0.0320825	1.63615e-10	-0.0102402	0.0575622	0.858804	0.816086	20
bloodmQTL	blood	mQTL	cg22878693	17	RPTOR	78755604	rs4969246	17	78740579	G	A	0.10835	0.0122	0.0175	0.4848	0.982514	0.0481217	1.17458e-92	0.0124171	0.0178218	0.485967	0.310479	20
bloodmQTL	blood	mQTL	cg23019125	17	RPTOR	78820391	rs2248502	17	78821572	A	G	0.154076	0.0117	0.0146	0.4255	-0.652974	0.0395924	4.16e-61	-0.017918	0.0223856	0.423464	0.850137	20
bloodmQTL	blood	mQTL	cg23542426	17	RPTOR	78789620	rs55903842	17	78804934	A	G	0.0526839	-0.0047	0.026	0.858	0.44653	0.0718148	5.04181e-10	-0.0105256	0.0582514	0.856609	0.960048	13
bloodmQTL	blood	mQTL	cg23715732	17	RPTOR	78801851	rs9895174	17	78797412	T	C	0.184891	0.0123	0.0142	0.3856	0.547941	0.0391019	1.29511e-44	0.0224477	0.0259646	0.387287	0.96957	20
bloodmQTL	blood	mQTL	cg23736297	17	RPTOR	78915881	rs7219318	17	78912354	T	C	0.437376	0.0155	0.0114	0.1726	-0.638806	0.0304692	1.35072e-97	-0.024264	0.0178833	0.174845	0.844579	20
bloodmQTL	blood	mQTL	cg24207068	17	RPTOR	78865662	rs2280146	17	78875669	G	A	0.214712	0.0226	0.0143	0.1133	1.15884	0.0306619	0	0.0195022	0.0123507	0.114327	0.808313	20
bloodmQTL	blood	mQTL	cg24315876	17	RPTOR	78913111	rs6565497	17	78912633	A	T	0.439364	0.0137	0.0114	0.2298	-1.09174	0.0228281	0	-0.0125488	0.0104454	0.229606	0.562525	20
bloodmQTL	blood	mQTL	cg24327522	17	RPTOR	78866579	rs2280146	17	78875669	G	A	0.214712	0.0226	0.0143	0.1133	0.620888	0.0372257	1.86298e-62	0.0363995	0.0231347	0.115633	0.823173	20
bloodmQTL	blood	mQTL	cg24343322	17	RPTOR	78925172	rs7224748	17	78929020	A	G	0.408549	0.0006	0.0118	0.9613	-0.201245	0.0333894	1.66806e-09	-0.00298144	0.0586371	0.959449	0.294588	12
bloodmQTL	blood	mQTL	cg25057221	17	RPTOR	78925232	rs7225525	17	78928792	T	C	0.407555	0.0017	0.0114	0.8801	-0.355019	0.0323075	4.32992e-28	-0.00478848	0.0321139	0.881468	0.106817	20
bloodmQTL	blood	mQTL	cg25288455	17	RPTOR	78700906	rs4889786	17	78715567	T	C	0.321074	-0.0033	0.0117	0.7747	-0.254251	0.034447	1.57192e-13	0.0129793	0.0460512	0.778062	0.204545	20
bloodmQTL	blood	mQTL	cg25902229	17	RPTOR	78864088	rs7223646	17	78874242	A	G	0.203777	0.0257	0.0145	0.07664	0.889053	0.0357155	8.93678e-137	0.0289072	0.0163508	0.0770713	0.601024	20
bloodmQTL	blood	mQTL	cg25985643	17	RPTOR	78683457	rs7217011	17	78659925	A	C	0.482107	0.0054	0.011	0.6233	-0.573207	0.031026	3.28102e-76	-0.00942069	0.0191971	0.623613	0.118493	20
bloodmQTL	blood	mQTL	cg26290973	17	RPTOR	78897137	rs12944674	17	78892569	A	G	0.317097	-0.0176	0.0119	0.1389	0.357947	0.0337787	3.08186e-26	-0.0491692	0.0335674	0.142977	0.85002	20
bloodmQTL	blood	mQTL	cg26469982	17	RPTOR	78923932	rs60311504	17	78925257	C	T	0.431412	0.0017	0.0113	0.8816	0.441875	0.0323835	2.16061e-42	0.00384724	0.0255744	0.880423	0.222931	20
bloodmQTL	blood	mQTL	cg26714263	17	RPTOR	78860511	rs2672878	17	78859894	T	C	0.276342	-0.0223	0.0125	0.07307	-0.464528	0.0359345	3.16709e-38	0.0480057	0.0271641	0.0771863	0.883925	20
bloodmQTL	blood	mQTL	cg26954228	17	RPTOR	78860483	rs9912092	17	78841693	G	A	0.481113	0.0149	0.0118	0.2062	0.400577	0.0314497	3.67878e-37	0.0371963	0.0296019	0.208916	0.722509	20
bloodmQTL	blood	mQTL	cg27457201	17	RPTOR	78854232	rs2004184	17	78859501	C	T	0.279324	-0.023	0.0124	0.06426	-0.380274	0.035648	1.44519e-26	0.0604828	0.0330974	0.0676367	0.99838	20
bloodmQTL	blood	mQTL	cg27460531	17	RPTOR	78791723	rs11653207	17	78794778	G	T	0.184891	0.0115	0.0141	0.4139	-0.527038	0.0385999	1.91443e-42	-0.0218201	0.026801	0.415558	0.662774	20
bloodmQTL	blood	mQTL	cg05338187	1	LGALS8	236686598	rs509767	1	236733473	T	C	0.251491	0.0421	0.0142	0.003037	0.629948	0.0361957	7.69979e-68	0.0668309	0.0228663	0.00347028	0.000659682	20
bloodmQTL	blood	mQTL	cg03910196	16	MLST8	2256384	rs55932224	16	2242914	T	C	0.084493	-0.0258	0.0229	0.2592	-0.792523	0.0575554	3.87566e-43	0.0325543	0.0289916	0.261486	0.165368	20
bloodmQTL	blood	mQTL	cg04079779	16	MLST8	2256121	rs9921791	16	2250068	T	C	0.100398	-0.0312	0.0226	0.1673	-0.831337	0.0562763	2.2069e-49	0.0375299	0.0273036	0.169274	0.305868	20
bloodmQTL	blood	mQTL	cg09616053	16	MLST8	2256512	rs9921791	16	2250068	T	C	0.100398	-0.0312	0.0226	0.1673	-0.649618	0.0555383	1.32416e-31	0.0480282	0.0350311	0.17037	0.496146	20
bloodmQTL	blood	mQTL	cg04869206	5	RICTOR	39074266	rs35831082	5	38963532	G	A	0.426441	-0.0037	0.0113	0.7452	-0.191641	0.0329055	5.7466e-09	0.019307	0.0590576	0.74373	0.79593	17
bloodmQTL	blood	mQTL	cg00232059	22	PRR5	45131501	rs132410	22	45134197	G	A	0.266402	0.015	0.014	0.2857	-0.584996	0.033632	9.15744e-68	-0.0256412	0.0239771	0.284889	0.454475	20
bloodmQTL	blood	mQTL	cg00868187	22	PRR5	45123972	rs3761483	22	45126427	C	T	0.242545	0.0057	0.0141	0.6888	0.626778	0.0365342	5.67665e-66	0.00909413	0.0225022	0.686107	0.394179	20
bloodmQTL	blood	mQTL	cg04607412	22	PRR5	45073157	rs117593922	22	45056806	C	T	0.0258449	-0.0588	0.0396	0.1371	-1.56963	0.111625	6.5378e-45	0.0374611	0.0253692	0.139772	0.867173	20
bloodmQTL	blood	mQTL	cg06706550	22	PRR5	45125480	rs3761481	22	45124846	T	C	0.148111	0.0082	0.0164	0.6162	-0.388691	0.0448407	4.38784e-18	-0.0210964	0.042263	0.617659	0.324578	15
bloodmQTL	blood	mQTL	cg07911361	22	PRR5	45126040	rs129574	22	45131555	T	G	0.141153	0.0071	0.0171	0.6767	-0.322795	0.0441014	2.49092e-13	-0.0219954	0.0530599	0.67848	0.475019	13
bloodmQTL	blood	mQTL	cg10546065	22	PRR5	45125666	rs3761481	22	45124846	T	C	0.148111	0.0082	0.0164	0.6162	-0.394454	0.0444169	6.64278e-19	-0.0207882	0.0416423	0.617632	0.340164	14
bloodmQTL	blood	mQTL	cg12716832	22	PRR5	45073165	rs117593922	22	45056806	C	T	0.0258449	-0.0588	0.0396	0.1371	0.657189	0.116566	1.72133e-08	-0.0894719	0.0623114	0.151035	0.581114	4
bloodmQTL	blood	mQTL	cg16326073	22	PRR5	45125218	rs129574	22	45131555	T	G	0.141153	0.0071	0.0171	0.6767	-0.373174	0.0440541	2.43698e-17	-0.019026	0.0458782	0.678357	0.402281	9
bloodmQTL	blood	mQTL	cg19033444	22	PRR5	45065754	rs5764956	22	45065761	G	C	0.251491	-0.0044	0.0142	0.7559	-1.13546	0.0290346	0	0.00387507	0.0125063	0.756675	0.699292	20
bloodmQTL	blood	mQTL	cg22778120	22	PRR5	45094531	rs9614859	22	45040298	C	T	0.0725646	0.0044	0.0197	0.8251	0.652084	0.0527217	3.8738e-35	0.00674759	0.0302157	0.823291	0.610981	20
bloodmQTL	blood	mQTL	cg26995244	22	PRR5	45125395	rs5765942	22	45123503	C	G	0.147117	0.0063	0.0167	0.7066	-0.427122	0.0440035	2.82754e-22	-0.0147499	0.0391284	0.706203	0.496103	15
bloodmQTL	blood	mQTL	cg13948413	1	LGALS8	236687580	rs78813689	1	236707228	A	G	0.0308151	-0.0923	0.0409	0.02391	0.775492	0.105859	2.37643e-13	-0.119021	0.0551865	0.0310283	0.163049	20
bloodmQTL	blood	mQTL	cg06153192	16	TELO2	1560142	rs3180228	16	1559838	C	T	0.245527	-0.0103	0.014	0.4639	0.307722	0.0380669	6.28268e-16	-0.0334718	0.0456837	0.46375	0.414126	20
bloodmQTL	blood	mQTL	cg07814974	16	TELO2	1544179	rs2667661	16	1544302	G	A	0.241551	-0.0243	0.0136	0.07352	-0.312025	0.0369078	2.81108e-17	0.0778785	0.0445491	0.0804384	0.450278	20
bloodmQTL	blood	mQTL	cg18322510	1	LGALS8	236686618	rs509767	1	236733473	T	C	0.251491	0.0421	0.0142	0.003037	0.668047	0.0355387	7.88105e-79	0.0630195	0.0215187	0.00340507	0.00060886	20
bloodmQTL	blood	mQTL	cg05201300	5	ATP6V0E1	172443740	rs499326	5	172444136	A	G	0.291252	0.0305	0.0117	0.009017	-0.299168	0.0349821	1.2094e-17	-0.101949	0.040885	0.0126468	0.0584261	20
bloodmQTL	blood	mQTL	cg00792687	8	TTI2	33370099	rs2165319	8	33375410	G	T	0.33996	-0.0124	0.0115	0.2828	0.344322	0.0336572	1.4513e-24	-0.0360128	0.033584	0.283576	0.964856	20
bloodmQTL	blood	mQTL	cg01581037	8	TTI2	33342441	rs8685	8	33358270	G	A	0.397614	-0.0151	0.0112	0.178	-1.16652	0.0211194	0	0.0129445	0.0096041	0.177719	0.919164	20
bloodmQTL	blood	mQTL	cg07391088	8	TTI2	33330912	rs3931368	8	33336497	T	A	0.399602	-0.0127	0.0112	0.257	-0.350165	0.0321668	1.34567e-27	0.0362686	0.032158	0.259393	0.935961	20
bloodmQTL	blood	mQTL	cg09087727	8	TTI2	33342521	rs13274138	8	33371356	T	G	0.33996	-0.0127	0.0115	0.2692	0.290158	0.0330461	1.62898e-18	-0.0437692	0.0399458	0.273203	0.957448	20
bloodmQTL	blood	mQTL	cg11951961	8	TTI2	33370012	rs7825716	8	33372932	G	A	0.34493	-0.012	0.0115	0.2965	0.607969	0.0319967	1.67358e-80	-0.0197379	0.0189439	0.297454	0.953439	20
bloodmQTL	blood	mQTL	cg20705358	8	TTI2	33370077	rs2581897	8	33371146	T	G	0.374751	-0.0169	0.0113	0.1355	0.256528	0.0327825	5.07097e-15	-0.0658799	0.0448472	0.141837	0.879204	20
bloodmQTL	blood	mQTL	cg23663332	8	TTI2	33341954	rs28756709	8	33374157	A	G	0.367793	-0.0082	0.0114	0.4701	0.386677	0.0325094	1.26705e-32	-0.0212063	0.0295358	0.472766	0.622004	20
bloodmQTL	blood	mQTL	cg24736217	8	TTI2	33369905	rs2676417	8	33333033	T	C	0.34493	-0.0117	0.0114	0.3077	0.71109	0.0315999	3.88629e-112	-0.0164536	0.0160484	0.305245	0.930531	20
bloodmQTL	blood	mQTL	cg26426774	8	TTI2	33356290	rs2676412	8	33324515	T	C	0.337972	-0.0108	0.0115	0.3473	-0.197836	0.0336997	4.3432e-09	0.0545907	0.058868	0.35375	0.824276	19
bloodmQTL	blood	mQTL	cg00220721	11	PRR5L	36422443	rs59943655	11	36422532	G	T	0.0884692	-0.0048	0.0201	0.8098	0.430918	0.0550711	5.08676e-15	-0.011139	0.0466664	0.811342	0.896451	11
bloodmQTL	blood	mQTL	cg05348871	11	PRR5L	36397127	rs77531520	11	36432445	T	C	0.0308151	-0.0213	0.0356	0.5505	0.546029	0.0862053	2.38795e-10	-0.0390089	0.0654882	0.5514	0.989211	10
bloodmQTL	blood	mQTL	cg07136133	11	PRR5L	36422377	rs77229041	11	36423418	T	G	0.028827	-0.0174	0.0364	0.6332	1.21891	0.0882282	2.05614e-43	-0.014275	0.0298805	0.632838	0.96617	13
bloodmQTL	blood	mQTL	cg11881472	11	PRR5L	36442485	rs56175619	11	36444504	C	T	0.0656064	-0.0083	0.0216	0.7015	-0.961015	0.058848	5.99349e-60	0.0086367	0.0224825	0.700865	0.681693	20
bloodmQTL	blood	mQTL	cg16522885	11	PRR5L	36407169	rs404079	11	36407102	C	T	0.326044	-0.0112	0.0115	0.3303	-0.370318	0.0342929	3.49218e-27	0.0302443	0.0311804	0.332058	0.74388	11
bloodmQTL	blood	mQTL	cg16829924	11	PRR5L	36383991	rs1900337	11	36357037	G	A	0.477137	-0.0049	0.0111	0.659	0.313014	0.0323286	3.5865e-22	-0.0156542	0.0354985	0.659225	0.15045	20
bloodmQTL	blood	mQTL	cg19086540	11	PRR5L	36397458	rs77229041	11	36423418	T	G	0.028827	-0.0174	0.0364	0.6332	0.987722	0.0893912	2.20616e-28	-0.0176163	0.0368869	0.632953	0.935226	10
bloodmQTL	blood	mQTL	cg22117805	11	PRR5L	36422455	rs59943655	11	36422532	G	T	0.0884692	-0.0048	0.0201	0.8098	0.435175	0.0551417	2.97504e-15	-0.01103	0.0462094	0.811341	0.894771	13
bloodmQTL	blood	mQTL	cg26601310	11	PRR5L	36397123	rs2554012	11	36395345	C	T	0.292247	0.0133	0.013	0.3066	0.201856	0.0349494	7.66485e-09	0.0658886	0.0654049	0.313745	0.836375	6
bloodmQTL	blood	mQTL	cg08803791	2	ATP6V1C2	10916392	rs1686436	2	10941744	A	G	0.398608	0.0262	0.0113	0.02038	-0.316189	0.0331129	1.31194e-21	-0.0828618	0.0367766	0.0242519	0.563155	20
bloodmQTL	blood	mQTL	cg09935045	1	PRKAA2	57111199	rs11804779	1	57138237	G	T	0.467197	-0.0042	0.0111	0.7032	-0.579915	0.0317672	1.88355e-74	0.00724244	0.0191448	0.70521	0.229791	20
bloodmQTL	blood	mQTL	cg00157109	7	PRKAG2	151569191	rs11767806	7	151569002	G	C	0.440358	0.021	0.0119	0.07898	0.469931	0.0318942	3.89449e-49	0.0446874	0.0255038	0.0797423	0.904431	20
bloodmQTL	blood	mQTL	cg00491428	7	PRKAG2	151553868	rs34867733	7	151557912	T	C	0.17992	0.0213	0.0145	0.1419	-1.06662	0.0382845	8.07027e-171	-0.0199696	0.0136132	0.142396	0.808743	20
bloodmQTL	blood	mQTL	cg01005180	7	PRKAG2	151384763	rs2727553	7	151382462	G	A	0.49006	-0.0138	0.0116	0.2336	0.300424	0.0316237	2.0997e-21	-0.0459351	0.0389137	0.237827	0.642973	20
bloodmQTL	blood	mQTL	cg01108370	7	PRKAG2	151330008	rs74558374	7	151323412	G	C	0.127237	-0.0074	0.0166	0.6542	0.283617	0.0500581	1.46378e-08	-0.0260915	0.0587105	0.656746	0.984544	15
bloodmQTL	blood	mQTL	cg01423695	7	PRKAG2	151504844	rs1881634	7	151510571	C	T	0.17495	-0.0038	0.0172	0.8232	-0.303997	0.045324	1.98412e-11	0.0125001	0.0566102	0.82524	0.976302	8
bloodmQTL	blood	mQTL	cg01588379	7	PRKAG2	151433326	rs117728810	7	151574265	A	G	0.0576541	0.0117	0.0252	0.6433	-1.07399	0.0673086	2.57605e-57	-0.0108939	0.0234737	0.642584	0.39824	10
bloodmQTL	blood	mQTL	cg03323793	7	PRKAG2	151548111	rs10952322	7	151548007	T	C	0.168986	-0.0111	0.0154	0.4702	-0.426562	0.0420872	3.85612e-24	0.026022	0.0361938	0.472164	0.136235	20
bloodmQTL	blood	mQTL	cg03567939	7	PRKAG2	151506147	rs6464172	7	151506039	A	G	0.457256	-0.0171	0.0125	0.171	0.552741	0.0311721	2.37749e-70	-0.0309368	0.0226818	0.172584	0.608511	20
bloodmQTL	blood	mQTL	cg04058799	7	PRKAG2	151547969	rs6975127	7	151545886	T	C	0.198807	-0.0262	0.0147	0.07431	-0.337851	0.0413087	2.86946e-16	0.0775489	0.0445314	0.0816061	0.0604177	19
bloodmQTL	blood	mQTL	cg05807157	7	PRKAG2	151527251	rs76549296	7	151519067	G	A	0.0318091	-0.0254	0.03	0.3976	0.501662	0.0886019	1.49643e-08	-0.0506317	0.0604662	0.402392	0.271337	8
bloodmQTL	blood	mQTL	cg05953394	7	PRKAG2	151573773	rs10500202	7	151581408	T	C	0.0715706	0.0171	0.0236	0.4707	0.436737	0.0675512	1.01119e-10	0.039154	0.0543754	0.471483	0.903755	6
bloodmQTL	blood	mQTL	cg07571734	7	PRKAG2	151479894	rs76351165	7	151573795	A	C	0.0695825	0.0164	0.0241	0.4967	-0.414378	0.0678464	1.01151e-09	-0.0395774	0.0585194	0.498842	0.288595	6
bloodmQTL	blood	mQTL	cg07804434	7	PRKAG2	151527349	rs73160032	7	151527186	T	C	0.295229	-0.012	0.0132	0.3643	-1.00282	0.0315592	1.39568e-221	0.0119662	0.0131683	0.363498	0.919393	20
bloodmQTL	blood	mQTL	cg08930413	7	PRKAG2	151548036	rs10952323	7	151548028	T	C	0.168986	-0.0116	0.0154	0.4515	-0.603435	0.0422075	2.289e-46	0.0192233	0.025556	0.451929	0.131713	20
bloodmQTL	blood	mQTL	cg09397579	7	PRKAG2	151511901	rs77307127	7	151528768	T	C	0.026839	0.0458	0.0391	0.2412	-0.663784	0.0874567	3.20244e-14	-0.0689983	0.059602	0.247007	0.241141	7
bloodmQTL	blood	mQTL	cg09449988	7	PRKAG2	151328116	rs4726070	7	151328218	G	A	0.415507	0.0024	0.0113	0.83	-0.609423	0.0328316	6.51113e-77	-0.00393815	0.0185433	0.831814	0.790119	20
bloodmQTL	blood	mQTL	cg10363569	7	PRKAG2	151572762	rs73470759	7	151575626	G	C	0.196819	-0.0207	0.015	0.1671	-0.250904	0.0443063	1.48794e-08	0.0825016	0.0615333	0.179997	0.94804	7
bloodmQTL	blood	mQTL	cg12835599	7	PRKAG2	151526981	rs55858267	7	151536824	G	A	0.0168986	0.0498	0.0406	0.22	0.624682	0.110083	1.38984e-08	0.0797205	0.0664941	0.230562	0.149388	6
bloodmQTL	blood	mQTL	cg12937183	7	PRKAG2	151421916	rs117076300	7	151421907	C	G	0.0516899	-0.0531	0.0379	0.1611	0.624915	0.0677049	2.70689e-20	-0.0849716	0.061343	0.165995	0.643446	14
bloodmQTL	blood	mQTL	cg12978800	7	PRKAG2	151403164	rs2727563	7	151403129	T	C	0.435388	0.0203	0.0122	0.09595	0.50338	0.0318868	3.85602e-56	0.0403274	0.0243704	0.0979716	0.611013	20
bloodmQTL	blood	mQTL	cg13686795	7	PRKAG2	151522573	rs1108845	7	151522715	T	C	0.0725646	0.0143	0.0214	0.5031	-0.315003	0.0570726	3.4029e-08	-0.0453964	0.068432	0.507087	0.827812	5
bloodmQTL	blood	mQTL	cg15453708	7	PRKAG2	151493647	rs4726097	7	151497968	G	C	0.196819	-0.0193	0.0141	0.1711	0.309059	0.0412174	6.46704e-14	-0.0624477	0.0463763	0.178128	0.989576	4
bloodmQTL	blood	mQTL	cg16391727	7	PRKAG2	151422838	rs2536075	7	151419602	T	C	0.209742	-0.0073	0.0147	0.6216	-0.404488	0.0400629	5.73635e-24	0.0180475	0.0363862	0.619895	0.621578	20
bloodmQTL	blood	mQTL	cg16986150	7	PRKAG2	151553782	rs11766003	7	151558312	A	T	0.457256	0.0181	0.0111	0.1032	0.41941	0.0310662	1.55262e-41	0.0431558	0.0266581	0.105476	0.142592	20
bloodmQTL	blood	mQTL	cg16994041	7	PRKAG2	151503269	rs4442045	7	151503301	T	C	0.180915	-0.0166	0.0139	0.2313	0.75965	0.038886	5.5037e-85	-0.0218522	0.0183321	0.233254	0.914681	15
bloodmQTL	blood	mQTL	cg17192599	7	PRKAG2	151504864	rs9648724	7	151502302	A	G	0.258449	-0.0003	0.0132	0.9826	-0.386061	0.0373994	5.56504e-25	0.000777079	0.0341915	0.981868	0.75254	19
bloodmQTL	blood	mQTL	cg17359198	7	PRKAG2	151490361	rs7789699	7	151491136	T	C	0.455268	-0.0178	0.0147	0.2237	0.599937	0.0315574	1.38387e-80	-0.0296698	0.0245522	0.22688	0.956157	6
bloodmQTL	blood	mQTL	cg17611936	7	PRKAG2	151411526	rs73484136	7	151412031	T	A	0.246521	-0.0129	0.0137	0.3477	-1.37604	0.0214477	0	0.00937469	0.00995714	0.346446	0.797954	20
bloodmQTL	blood	mQTL	cg18404559	7	PRKAG2	151322523	rs73478073	7	151324428	C	T	0.127237	-0.0065	0.0166	0.6938	0.466474	0.0493731	3.45578e-21	-0.0139343	0.0356167	0.695627	0.56033	20
bloodmQTL	blood	mQTL	cg18633230	7	PRKAG2	151425104	rs6965926	7	151456187	A	C	0.133201	-0.0117	0.0191	0.5401	-0.371384	0.0462832	1.0221e-15	0.0315037	0.0515788	0.54134	0.852015	8
bloodmQTL	blood	mQTL	cg19412964	7	PRKAG2	151328093	rs4726070	7	151328218	G	A	0.415507	0.0024	0.0113	0.83	-0.678067	0.0321111	5.63628e-99	-0.00353947	0.0166659	0.831812	0.401767	20
bloodmQTL	blood	mQTL	cg20269607	7	PRKAG2	151490473	rs7789699	7	151491136	T	C	0.455268	-0.0178	0.0147	0.2237	0.249424	0.0321716	8.97897e-15	-0.0713643	0.0596502	0.231548
bloodmQTL	blood	mQTL	cg20972917	7	PRKAG2	151330066	rs112864625	7	151269963	C	T	0.166004	-0.0018	0.0154	0.9082	0.271396	0.0484971	2.19208e-08	-0.00663238	0.0567561	0.906973	0.910203	12
bloodmQTL	blood	mQTL	cg21764708	7	PRKAG2	151493629	rs4726097	7	151497968	G	C	0.196819	-0.0193	0.0141	0.1711	0.455004	0.040437	2.25959e-29	-0.0424172	0.0312172	0.174217	0.990713	6
bloodmQTL	blood	mQTL	cg18436444	2	ATP6V1C2	10917754	rs6722380	2	10921496	T	C	0.410537	0.0272	0.0112	0.01496	-0.18976	0.0320659	3.26211e-09	-0.143339	0.0637985	0.0246567	0.416436	18
bloodmQTL	blood	mQTL	cg23151649	7	PRKAG2	151393469	rs2727552	7	151393484	C	T	0.468191	0.0103	0.0127	0.4181	1.06574	0.0247448	0	0.00966468	0.0119188	0.417435	0.358978	20
bloodmQTL	blood	mQTL	cg23351327	7	PRKAG2	151433178	rs76351165	7	151573795	A	C	0.0695825	0.0164	0.0241	0.4967	-0.685746	0.0682015	8.7572e-24	-0.0239155	0.0352246	0.497173	0.426567	12
bloodmQTL	blood	mQTL	cg26284782	7	PRKAG2	151513241	rs4726101	7	151513282	G	A	0.482107	0.0056	0.0112	0.6153	-0.21315	0.0321928	3.56686e-11	-0.0262726	0.0526949	0.618075	0.397193	12
bloodmQTL	blood	mQTL	cg26673980	7	PRKAG2	151493820	rs4442045	7	151503301	T	C	0.180915	-0.0166	0.0139	0.2313	0.491286	0.0410021	4.41665e-33	-0.0337888	0.0284333	0.234693	0.983539	10
bloodmQTL	blood	mQTL	cg14836636	12	PRKAB1	120106292	rs11064873	12	120104992	G	A	0.308151	0.0082	0.0118	0.4871	-0.274048	0.0352751	7.91905e-15	-0.0299218	0.0432301	0.488842	0.063626	20
bloodmQTL	blood	mQTL	cg06498272	19	STK11	1192499	rs9304882	19	1189482	G	T	0.256461	-0.0077	0.013	0.5514	0.277945	0.0355718	5.55557e-15	-0.0277033	0.046906	0.55478	0.671884	6
bloodmQTL	blood	mQTL	cg24699005	19	STK11	1192342	rs113029369	19	1176930	T	C	0.210736	0.0019	0.0163	0.9075	0.372267	0.0373943	2.39421e-23	0.00510386	0.0437888	0.907212	0.304076	6
bloodmQTL	blood	mQTL	cg26338869	17	STRADA	61819248	rs3760254	17	61851751	T	G	0.40159	0.002	0.0113	0.8584	0.8109	0.0283624	8.77878e-180	0.0024664	0.0139354	0.859518	0.415037	20
bloodmQTL	blood	mQTL	cg26907313	2	ATP6V1B1	71167117	rs10185400	2	71166731	G	A	0.33996	-0.0308	0.0115	0.007097	-0.335944	0.033754	2.4536e-23	0.0916819	0.0354497	0.00970246	0.0290825	20
bloodmQTL	blood	mQTL	cg22007809	2	STRADB	202278709	rs2540430	2	202368514	T	A	0.317097	-0.001	0.0121	0.934	0.536768	0.0345371	1.80916e-54	-0.001863	0.0225427	0.934135	0.0699603	20
bloodmQTL	blood	mQTL	cg26929806	2	ATP6V1B1	71167151	rs6750310	2	71167141	T	G	0.304175	-0.0366	0.0117	0.001784	-0.431331	0.0346327	1.32239e-35	0.0848536	0.0279679	0.00241361	0.213482	20
bloodmQTL	blood	mQTL	cg15442058	2	CAB39	231598059	rs6436971	2	231582797	C	T	0.0934394	-0.0041	0.0185	0.8243	-0.571217	0.0569502	1.12383e-23	0.00717766	0.0323949	0.824651	0.211411	20
bloodmQTL	blood	mQTL	cg02210115	13	CAB39L	49990767	rs2407616	13	50000974	T	C	0.427435	0.0163	0.0112	0.1451	0.189444	0.0332243	1.18419e-08	0.0860411	0.0610156	0.158496	0.674749	18
bloodmQTL	blood	mQTL	cg19238349	13	CAB39L	49888180	rs11619804	13	49888131	A	C	0.471173	-0.004	0.0111	0.7171	0.862599	0.027254	7.50158e-220	-0.00463715	0.0128689	0.718595	0.407768	20
bloodmQTL	blood	mQTL	cg14504499	12	CAMKK2	121733425	rs7965129	12	121735407	G	A	0.0228628	-0.0053	0.0322	0.8684	-0.823823	0.113196	3.39177e-13	0.00643342	0.0390961	0.869295	0.980495	19
bloodmQTL	blood	mQTL	cg17541002	12	CAMKK2	121714889	rs11615578	12	121714935	T	C	0.220676	-0.0181	0.0141	0.2008	0.216622	0.0378719	1.06616e-08	-0.0835558	0.0667095	0.210376	0.744274	11
bloodmQTL	blood	mQTL	cg21858483	12	CAMKK2	121712101	rs3817189	12	121711768	G	T	0.407555	-0.0201	0.0123	0.102	0.451804	0.0323071	1.93357e-44	-0.0444883	0.0274094	0.104567	0.713141	20
bloodmQTL	blood	mQTL	cg13435326	3	PIK3CA	178907655	rs34435186	3	178855045	G	A	0.125249	-0.0004	0.0173	0.9837	-0.456075	0.053995	2.99831e-17	0.000877048	0.0379325	0.981553	0.276027	20
bloodmQTL	blood	mQTL	cg01943221	1	PIK3CD	9776133	rs114159428	1	10204459	T	C	0.0149105	-0.0802	0.0554	0.1479	0.887413	0.153829	7.98276e-09	-0.090375	0.0643643	0.160284	0.46179	8
bloodmQTL	blood	mQTL	cg03653801	1	PIK3CD	9747772	rs78631014	1	9732891	G	C	0.0397614	0.0597	0.0294	0.04219	0.537731	0.0908262	3.21097e-09	0.111022	0.0578007	0.0547601	0.731605	13
bloodmQTL	blood	mQTL	cg04608004	1	PIK3CD	9781268	rs12735071	1	9781412	C	G	0.508946	0.0199	0.0116	0.08573	-0.192948	0.0332212	6.32334e-09	-0.103137	0.0626876	0.0999187	0.228513	10
bloodmQTL	blood	mQTL	cg07793148	1	PIK3CD	9712988	rs4529711	1	9709735	C	T	0.331014	0.0145	0.0122	0.2347	-0.36735	0.0352609	2.05069e-25	-0.0394719	0.0334262	0.237656	0.529678	20
bloodmQTL	blood	mQTL	cg07805542	1	PIK3CD	9779309	rs10864435	1	9782766	T	C	0.0745527	-0.0013	0.0208	0.9518	1.05099	0.0591365	1.15975e-70	-0.00123693	0.019791	0.950165	0.0723118	20
bloodmQTL	blood	mQTL	cg11947782	1	PIK3CD	9775985	rs114159428	1	10204459	T	C	0.0149105	-0.0802	0.0554	0.1479	0.973925	0.156511	4.88552e-10	-0.0823472	0.0584023	0.158539	0.454091	8
bloodmQTL	blood	mQTL	cg11980800	1	PIK3CD	9748107	rs7518602	1	9711344	C	T	0.413519	0.0181	0.0118	0.1242	0.205533	0.0333613	7.23659e-10	0.0880636	0.0591643	0.13663	0.830838	20
bloodmQTL	blood	mQTL	cg13457410	1	PIK3CD	9762510	rs1135427	1	9787840	G	T	0.436382	0.0119	0.0114	0.2972	0.413464	0.0323393	1.98375e-37	0.0287812	0.0276637	0.298155	0.266853	20
bloodmQTL	blood	mQTL	cg20681184	1	PIK3CD	9750813	rs4846200	1	9752648	T	C	0.439364	-0.0049	0.0124	0.6944	-0.201081	0.0336934	2.40253e-09	0.0243683	0.0618018	0.693361	0.0232167	18
bloodmQTL	blood	mQTL	cg23098018	1	PIK3CD	9775755	rs114159428	1	10204459	T	C	0.0149105	-0.0802	0.0554	0.1479	1.01529	0.153543	3.78177e-11	-0.0789926	0.0558583	0.157315	0.422153	8
bloodmQTL	blood	mQTL	cg00559992	5	PIK3R1	67581342	rs72757693	5	67581304	A	G	0.127237	-0.0067	0.0165	0.6858	0.422215	0.0448025	4.34571e-21	-0.0158687	0.0391159	0.684975	0.349995	20
bloodmQTL	blood	mQTL	cg07208333	5	PIK3R1	67584380	rs10940161	5	67567985	C	G	0.246521	0.0065	0.0127	0.6066	-0.209133	0.037646	2.7719e-08	-0.0310806	0.060984	0.610295	0.931983	10
bloodmQTL	blood	mQTL	cg15021292	5	PIK3R1	67521596	rs145427553	5	67530566	T	G	0.028827	0.0783	0.0417	0.06055	-4.95053	0.107374	0	-0.0158165	0.00843033	0.0606357	0.356642	20
bloodmQTL	blood	mQTL	cg05645812	19	PIK3R2	18272084	rs4808754	19	18269226	G	A	0.05666	-0.0197	0.0264	0.4556	0.491594	0.0809007	1.22823e-09	-0.0400737	0.0541063	0.458907	0.16571	8
bloodmQTL	blood	mQTL	cg10188048	19	PIK3R2	18272037	rs2006885	19	18273410	A	G	0.0576541	-0.028	0.0264	0.2881	0.470753	0.0829059	1.36158e-08	-0.0594792	0.0570503	0.297145	0.0307691	6
bloodmQTL	blood	mQTL	cg11594160	19	PIK3R2	18273012	rs35895392	19	18167458	A	G	0.0516899	0.0158	0.0245	0.5182	-1.798	0.0649812	1.6226e-168	-0.00878752	0.0136299	0.519107	0.990239	20
bloodmQTL	blood	mQTL	cg12492496	19	PIK3R2	18271859	rs8113227	19	18270561	C	T	0.05666	-0.0218	0.0264	0.4108	0.473491	0.0825368	9.65214e-09	-0.046041	0.0563307	0.413738	0.136606	7
bloodmQTL	blood	mQTL	cg24883498	19	PIK3R2	18264771	rs10409167	19	18275532	G	A	0.484095	-0.0029	0.0112	0.7952	0.248381	0.0322729	1.40102e-14	-0.0116756	0.0451175	0.795803	0.98472	20
bloodmQTL	blood	mQTL	cg06974930	1	PIK3R3	46633153	rs6697843	1	46371105	T	C	0.444334	0.0144	0.0112	0.1976	-0.240318	0.0328481	2.55427e-13	-0.0599207	0.0473192	0.205403	0.466652	20
bloodmQTL	blood	mQTL	cg08638929	1	PIK3R3	46640255	rs1707334	1	46605728	C	A	0.467197	0.0062	0.0113	0.585	-0.250552	0.0321836	6.96722e-15	-0.0247454	0.0452123	0.584162	0.0794499	20
bloodmQTL	blood	mQTL	cg27584146	1	PIK3R3	46599915	rs1707334	1	46605728	C	A	0.467197	0.0062	0.0113	0.585	-0.173339	0.0315983	4.11827e-08	-0.0357681	0.0655156	0.585101	0.0888999	20
bloodmQTL	blood	mQTL	cg02823329	17	PIK3R5	8792092	rs34049675	17	8786501	A	G	0.285288	-0.003	0.0123	0.808	-1.43586	0.0178571	0	0.00208935	0.00856635	0.807307	0.686618	20
bloodmQTL	blood	mQTL	cg04916523	17	PIK3R5	8868688	rs561628	17	8873210	G	C	0.389662	0.0093	0.0113	0.409	0.383503	0.0331307	5.48604e-31	0.0242501	0.0295396	0.411682	0.897945	20
bloodmQTL	blood	mQTL	cg05460226	17	PIK3R5	8804279	rs12945251	17	8802475	C	G	0.210736	-0.0079	0.0143	0.5809	0.241725	0.0382983	2.76115e-10	-0.0326818	0.0593844	0.582084	0.324485	10
bloodmQTL	blood	mQTL	cg18923721	17	PIK3R5	8868669	rs543020	17	8871612	G	C	0.358847	0.0068	0.0116	0.5572	0.289329	0.0338222	1.18479e-17	0.0235027	0.0401869	0.558658	0.860857	20
bloodmQTL	blood	mQTL	cg05891849	17	PIK3R6	8736136	rs383123	17	8780213	C	T	0.488072	-0.0022	0.0113	0.8463	0.214124	0.0328913	7.51212e-11	-0.0102744	0.0527968	0.845704	0.812219	19
bloodmQTL	blood	mQTL	cg17279125	17	PIK3R6	8736209	rs71371873	17	8736459	T	C	0.10338	-0.0281	0.0188	0.1356	0.341994	0.0519123	4.46037e-11	-0.0821652	0.0563688	0.144941	0.755835	20
bloodmQTL	blood	mQTL	cg21972837	11	PIK3C2A	17207724	rs594034	11	17222380	G	T	0.497018	0.005	0.0111	0.6514	-0.481605	0.0311091	4.65042e-54	-0.0103819	0.0230577	0.652523	0.729302	20
bloodmQTL	blood	mQTL	cg01064725	1	PIK3C2B	204461714	rs1398148	1	204458328	C	G	0.270378	0.0086	0.0122	0.4814	0.518937	0.0342984	1.02589e-51	0.0165723	0.0235351	0.481337	0.162033	20
bloodmQTL	blood	mQTL	cg04885666	1	PIK3C2B	204459579	rs16853822	1	204450341	G	C	0.222664	-0.01	0.0141	0.4778	-0.264075	0.0408975	1.06806e-10	0.037868	0.053715	0.480823	0.396196	20
bloodmQTL	blood	mQTL	cg10118093	1	PIK3C2B	204462855	rs4951075	1	204464446	C	A	0.321074	0.0196	0.0118	0.09599	-0.207356	0.0338834	9.37464e-10	-0.0945232	0.0589657	0.10893	0.541022	20
bloodmQTL	blood	mQTL	cg15465990	1	PIK3C2B	204394661	rs112459101	1	204399665	A	G	0.111332	-0.0115	0.0201	0.5677	0.425272	0.0603334	1.80591e-12	-0.0270415	0.0474193	0.568499	0.865516	17
bloodmQTL	blood	mQTL	cg17271974	1	PIK3C2B	204462540	rs2926536	1	204456983	G	T	0.254473	0.0152	0.0125	0.2251	0.294798	0.0377191	5.46988e-15	0.0515607	0.0429121	0.22954	0.637942	20
bloodmQTL	blood	mQTL	cg17419461	1	PIK3C2B	204415978	rs3122288	1	204416014	G	A	0.22664	-0.0067	0.0139	0.631	-0.980427	0.037464	5.85523e-151	0.00683376	0.0141799	0.629854	0.737255	20
bloodmQTL	blood	mQTL	cg21195376	1	PIK3C2B	204449827	rs10900592	1	204460681	T	C	0.26839	0.0082	0.0123	0.5021	0.524184	0.0341307	3.12528e-53	0.0156434	0.0234872	0.505386	0.124674	20
bloodmQTL	blood	mQTL	cg27047255	1	PIK3C2B	204425171	rs2999490	1	204426052	A	C	0.218688	-0.0019	0.0141	0.8948	-0.345945	0.0403087	9.29242e-18	0.00549221	0.040763	0.892821	0.824245	20
bloodmQTL	blood	mQTL	cg08034986	1	RPS6KA1	26860677	rs11589734	1	26860999	G	A	0.497018	0.0083	0.0113	0.4637	0.942224	0.0254804	2.54907e-299	0.00880894	0.0119953	0.462724	0.0227389	20
bloodmQTL	blood	mQTL	cg09900893	1	RPS6KA1	26865376	rs12741800	1	26802548	T	C	0.494036	0.0083	0.011	0.4479	-0.190232	0.0323787	4.22286e-09	-0.043631	0.0582991	0.45422	0.0187791	18
bloodmQTL	blood	mQTL	cg11377047	1	RPS6KA1	26881009	rs12723936	1	26872554	G	A	0.2833	0.0221	0.0127	0.081	-0.472264	0.0354027	1.35826e-40	-0.0467958	0.0271196	0.0844306	0.0018101	20
bloodmQTL	blood	mQTL	cg13092108	1	RPS6KA1	26857284	rs36121084	1	26827057	C	T	0.496024	0.0085	0.0111	0.4462	0.24703	0.0318666	9.04438e-15	0.0344087	0.0451524	0.446026	0.019644	20
bloodmQTL	blood	mQTL	cg16395432	1	RPS6KA1	26880807	rs12723936	1	26872554	G	A	0.2833	0.0221	0.0127	0.081	-0.535287	0.034929	5.20668e-53	-0.0412863	0.0238781	0.0838008	0.00874376	20
bloodmQTL	blood	mQTL	cg17456097	1	RPS6KA1	26900765	rs282179	1	26900735	C	G	0.22167	-0.0133	0.0134	0.3244	-0.979914	0.032723	5.00179e-197	0.0135726	0.0136822	0.321201	0.0222701	20
bloodmQTL	blood	mQTL	cg24468934	1	RPS6KA1	26880767	rs873151	1	26880989	C	T	0.284294	0.0233	0.0127	0.06699	-0.4014	0.0352417	4.69455e-30	-0.0580468	0.032047	0.0700946	0.00413188	20
bloodmQTL	blood	mQTL	cg14129473	5	DAP	10695241	rs6891527	5	10693687	A	G	0.122266	0.0021	0.0183	0.9101	-0.306439	0.0537072	1.15839e-08	-0.00685291	0.0597303	0.908658	0.282337	18
bloodmQTL	blood	mQTL	cg18867653	5	DAP	10760375	rs2918391	5	10705486	T	C	0.222664	0.0241	0.0134	0.07213	0.459461	0.0411471	5.96049e-29	0.0524528	0.0295405	0.075795	0.620215	20
[truncated: 4,648 more rows]
